# Supplementary material for: A statistical normalization method and differential expression analysis for RNA-seq data between different species
Source: BMC Bioinformatics. 2019 Mar 29;20:163. doi: 10.1186/s12859-019-2745-1 (PMC6441199; doi:10.1186/s12859-019-2745-1)
Supplement: Supplementary file 4 — Two groups of orthologous transcripts in human and mouse. (TXT 2450 KB) [file 12859_2019_2745_MOESM4_ESM.txt]

Ensembl.Gene.ID	ExonicLength	Mouse.Ensembl.Gene.ID	ExonicLength	X..Identity	Human_Brain_Male1	Human_Brain_Male2	Mouse_Brain_Male1	Mouse_Brain_Male2
ENSG00000225566	865	ENSMUSG00000031590	1033	88	15.93421053	21.14473684	480.1842105	90.63157895
ENSG00000215750	3582	ENSMUSG00000024175	1532	36	37.93421051	9.842105253	34.05263158	15.05263158
ENSG00000241176	135	ENSMUSG00000078303	90	65	65.67105263	63.7236842	7213.657895	801.2763158
ENSG00000215700	2370	ENSMUSG00000028675	2213	82	19.9868421	11.94736843	1117.105263	214.8815789
ENSG00000215764	8571	ENSMUSG00000031424	1558	36	0	0	0.565789474	0
ENSG00000215764	8571	ENSMUSG00000057439	1932	33	0	0	6.815789474	1.986842105
ENSG00000148828	890	ENSMUSG00000062260	1895	25	0	0	204.1184211	12.19736842
ENSG00000148828	890	ENSMUSG00000071243	684	25	0	0	0	0
ENSG00000148828	890	ENSMUSG00000071244	684	25	0	0	0	0
ENSG00000148828	890	ENSMUSG00000060796	684	26	0	0	0	0
ENSG00000215699	4234	ENSMUSG00000028676	5841	100	10.06578948	9.013157918	1046.789474	230.3289474
ENSG00000215756	2715	ENSMUSG00000056014	3090	24	13.94736843	7.868421057	584.6578947	113.8026316
ENSG00000220903	2071	ENSMUSG00000062260	1895	24	0	0	204.1184211	12.19736842
ENSG00000220903	2071	ENSMUSG00000071243	684	24	0	0	0	0
ENSG00000220903	2071	ENSMUSG00000071244	684	24	0	0	0	0
ENSG00000220903	2071	ENSMUSG00000060796	684	25	0	0	0	0
ENSG00000233094	549	ENSMUSG00000036908	2232	82	0	0	538.8815789	172.9605263
ENSG00000215642	9093	ENSMUSG00000059854	15824	78	57.3552632	17.88157892	131.1315789	14.78947368
ENSG00000215616	1617	ENSMUSG00000036040	3610	97	0.9868421	0	330.2894737	30.09210526
ENSG00000223645	885	ENSMUSG00000066829	3238	41	0	0	654.5	117.5
ENSG00000223645	885	ENSMUSG00000036898	5316	45	0	0	934.1447368	169.7763158
ENSG00000223645	885	ENSMUSG00000062794	3580	38	0	0	137.5263158	40.10526316
ENSG00000223645	885	ENSMUSG00000060301	4186	56	0	0	998.0263158	128.3289474
ENSG00000223645	885	ENSMUSG00000030424	1010	42	0	0	100.3421053	16.94736842
ENSG00000223645	885	ENSMUSG00000057982	1550	31	0	0	315.0394737	44.22368421
ENSG00000215608	1956	ENSMUSG00000049327	2976	50	27.94736843	43.94736842	1357.802632	302.7368421
ENSG00000234295	3720	ENSMUSG00000059854	15824	75	9.184210546	5.276315793	131.1315789	14.78947368
ENSG00000215611	596	ENSMUSG00000089805	#N/A	90	1.000000004	0	#N/A	#N/A
ENSG00000236575	3059	ENSMUSG00000031079	4634	45	0	1.973684228	74.86842105	15
ENSG00000217792	999	ENSMUSG00000031424	1558	43	0	0	0.565789474	0
ENSG00000217792	999	ENSMUSG00000057439	1932	42	0	0	6.815789474	1.986842105
ENSG00000229631	1578	ENSMUSG00000023284	3418	61	0	0	391.0526316	109.3815789
ENSG00000067646	5616	ENSMUSG00000079509	7363	91	74.65789471	80.8157895	921.8947368	182.8026316
ENSG00000067646	5616	ENSMUSG00000049576	2229	80	74.65789471	80.8157895	16.48684211	0.986842105
ENSG00000067646	5616	ENSMUSG00000053211	2785	68	74.65789471	80.8157895	0	0
ENSG00000067646	5616	ENSMUSG00000000103	2816	68	74.65789471	80.8157895	0	0
ENSG00000176679	895	ENSMUSG00000061283	1030	27	0	0	0	0
ENSG00000176679	895	ENSMUSG00000063242	1019	27	0	0	0	0
ENSG00000099715	10709	ENSMUSG00000034755	9057	79	50.9078948	94.64473687	711.5394737	137.9210526
ENSG00000099721	847	ENSMUSG00000031354	1011	75	0	0	1	0
ENSG00000092377	2407	ENSMUSG00000025246	5234	93	2.815789488	0.986842098	3371.486842	617.1578947
ENSG00000099725	7242	ENSMUSG00000035725	5807	68	66.57894737	74.59210526	602.9210526	130.9605263
ENSG00000188681	1599	ENSMUSG00000024175	1532	44	5.973684218	0	34.05263158	15.05263158
ENSG00000183704	648	ENSMUSG00000050150	2628	63	0	0	13.40789474	10.06578947
ENSG00000114374	10036	ENSMUSG00000069044	8098	82	564.8289474	748.1842106	0	0
ENSG00000067048	4873	ENSMUSG00000069045	3724	88	565.8947369	754.6447368	1483.855263	325.6973684
ENSG00000183878	8004	ENSMUSG00000068457	5569	69	139.2763158	163.3421053	405.5	157.2894737
ENSG00000154620	1669	ENSMUSG00000049775	1371	93	12.9868421	22.98684211	14921.10526	2706.065789
ENSG00000172468	2665	ENSMUSG00000045336	1179	44	0	0	0	0
ENSG00000169953	2922	ENSMUSG00000045336	1179	44	0	0	0	0
ENSG00000012817	5472	ENSMUSG00000056673	5471	79	860.9473685	655.4868421	866.6184211	169.1052632
ENSG00000012817	5472	ENSMUSG00000079678	1148	17	860.9473685	655.4868421	0	0
ENSG00000242875	1924	ENSMUSG00000071960	1482	31	0	0	0	0
ENSG00000242875	1924	ENSMUSG00000069031	1690	31	0	0	0	0
ENSG00000242875	1924	ENSMUSG00000052831	1351	31	0	0	0	0
ENSG00000234414	2246	ENSMUSG00000071960	1482	31	0	0	0	0
ENSG00000234414	2246	ENSMUSG00000069031	1690	31	0	0	0	0
ENSG00000234414	2246	ENSMUSG00000052831	1351	30	0	0	0	0
ENSG00000242389	2498	ENSMUSG00000071960	1482	31	0	0	0	0
ENSG00000242389	2498	ENSMUSG00000069031	1690	31	0	0	0	0
ENSG00000242389	2498	ENSMUSG00000052831	1351	30	0	0	0	0
ENSG00000244395	1926	ENSMUSG00000071960	1482	31	0	0	0	0
ENSG00000244395	1926	ENSMUSG00000069031	1690	31	0	0	0	0
ENSG00000244395	1926	ENSMUSG00000052831	1351	30	0	0	0	0
ENSG00000169800	1989	ENSMUSG00000071960	1482	31	0	0	0	0
ENSG00000169800	1989	ENSMUSG00000069031	1690	31	0	0	0	0
ENSG00000169800	1989	ENSMUSG00000052831	1351	30	0	0	0	0
ENSG00000226941	2102	ENSMUSG00000071960	1482	31	0	0	0	0
ENSG00000226941	2102	ENSMUSG00000069031	1690	31	0	0	0	0
ENSG00000226941	2102	ENSMUSG00000052831	1351	30	0	0	0	0
ENSG00000101557	4159	ENSMUSG00000047879	4185	83	513.8026316	852.6184212	4694.855263	963.9605263
ENSG00000079134	2113	ENSMUSG00000024287	3855	96	149.25	181.4868421	1866.105263	346.7894737
ENSG00000158270	3134	ENSMUSG00000036103	3308	92	239.3552631	198.3026316	304.1578947	112.2236842
ENSG00000177143	1158	ENSMUSG00000050996	1247	90	0	0	0	0
ENSG00000176890	1662	ENSMUSG00000025747	3163	88	58.30263158	65.0131579	53.06578947	4.986842105
ENSG00000176105	4767	ENSMUSG00000014932	4537	95	182.2105263	117.8289474	350.4078947	74.65789474
ENSG00000141433	3413	ENSMUSG00000024256	2088	82	73.92105261	300.3289474	468.8421053	52.17105263
ENSG00000101574	3693	ENSMUSG00000055660	2620	75	64.59210527	70.89473685	225.8421053	49.72368421
ENSG00000080986	2172	ENSMUSG00000024056	2156	83	0	0.986842113	2	0
ENSG00000101596	8707	ENSMUSG00000024054	7052	86	316.1315789	432.3157895	1309.355263	311.8552632
ENSG00000132205	4009	ENSMUSG00000024053	3931	74	59.44736841	31.93421051	158.4210526	48.93421053
ENSG00000101577	6664	ENSMUSG00000024052	6271	89	948.2236842	1393.657894	3840.986842	883.0131579
ENSG00000101605	5847	ENSMUSG00000024049	5648	85	154.6842105	109.0789474	96.60526316	13.94736842
ENSG00000101608	1229	ENSMUSG00000024048	2776	98	240.5921052	187.5921052	468.5263158	315.5526316
ENSG00000118680	1761	ENSMUSG00000034868	1253	100	782.8815789	1236.75	5436.434211	918.1447368
ENSG00000177426	3018	ENSMUSG00000047407	2322	60	53.57894737	37.96052631	41.25	7.868421053
ENSG00000170579	6844	ENSMUSG00000003279	8279	95	2019.171053	4292.197368	20901.30263	3131.697368
ENSG00000198081	3528	ENSMUSG00000049672	4231	99	102.2236842	163.868421	623.1447368	144.9342105
ENSG00000082397	4989	ENSMUSG00000024044	4853	86	2394.355263	3723.605263	9065.828947	1830.157895
ENSG00000154655	6546	ENSMUSG00000041565	2085	62	65.46052635	95.72368425	9.815789474	2.263157895
ENSG00000088756	8995	ENSMUSG00000024043	5260	80	26.22368427	24.57894733	37.94736842	2
ENSG00000101680	9861	ENSMUSG00000032796	9518	76	80.55263152	74.34210521	230.4736842	101.0394737
ENSG00000206422	906	ENSMUSG00000073375	903	88	0	0	0	0
ENSG00000173482	5443	ENSMUSG00000033278	5077	97	714.0921052	994.5131578	1670.026316	418.7105263
ENSG00000206418	2138	ENSMUSG00000023460	2057	95	307.4868421	613.8552632	2884.75	494.4868421
ENSG00000168502	7266	ENSMUSG00000052105	7353	80	377.1973684	460.6315789	4978.315789	1013.947368
ENSG00000178127	1110	ENSMUSG00000024099	1540	87	218.6973684	372.4078948	3181.263158	672.3026316
ENSG00000101745	10592	ENSMUSG00000034647	8991	81	479.9736843	772.0657895	3049.815789	581.0526316
ENSG00000128791	3756	ENSMUSG00000024098	4016	93	159.0394737	147.3157895	1271.039474	273.5263158
ENSG00000017797	4528	ENSMUSG00000024096	3680	91	744.0131581	867.2368423	2953.473684	760.2631579
ENSG00000154845	3936	ENSMUSG00000061950	3835	86	340.9736842	464.6710527	1697.789474	431.9078947
ENSG00000168461	4006	ENSMUSG00000056515	3472	94	1075.605263	1289.657895	2860.368421	712.4473684
ENSG00000168454	2086	ENSMUSG00000050612	1718	38	0	0	4	0
ENSG00000101558	6950	ENSMUSG00000046487	576	43	1080.263158	1806.473684	3.618421053	1
ENSG00000154856	2562	ENSMUSG00000071847	2799	83	880.3026316	565.4473683	1080.460526	146.7105263
ENSG00000134265	3711	ENSMUSG00000024581	3712	94	727.5657897	1166.302631	5659.618421	1061.026316
ENSG00000154864	2937	ENSMUSG00000073549	4511	1	46.24999999	64.55263158	13.02631579	4
ENSG00000154864	2937	ENSMUSG00000041482	3851	82	46.24999999	64.55263158	38.59210526	6.723684211
ENSG00000175388	2650	ENSMUSG00000073549	4511	47	25.53947368	30.80263156	13.02631579	4
ENSG00000175388	2650	ENSMUSG00000041482	3851	0	25.53947368	30.80263156	38.59210526	6.723684211
ENSG00000168738	2133	ENSMUSG00000048320	2123	84	14.89473684	6.960526311	4.394736842	2
ENSG00000236396	1201	ENSMUSG00000018776	1618	81	0	0	14.96052632	1
ENSG00000141404	6764	ENSMUSG00000024524	3221	91	703.3421053	1221.776316	5394.855263	934.6973684
ENSG00000154889	2962	ENSMUSG00000062526	1589	73	279.9736842	402.1578948	898.9868421	172.8552632
ENSG00000141401	1556	ENSMUSG00000024525	1386	90	42.93421053	27.72368422	123.3684211	26.68421053
ENSG00000231452	1095	ENSMUSG00000070003	1462	84	229.0131579	290.631579	3131.092105	867.3815789
ENSG00000176194	1305	ENSMUSG00000024526	1113	67	45.09210527	55.59210527	74.35526316	19.02631579
ENSG00000176014	2002	ENSMUSG00000001473	1757	97	142.8552632	53.35526315	204.1842105	35.68421053
ENSG00000141385	3185	ENSMUSG00000024527	3097	92	486.7368421	765.9736842	2908.434211	573.0921053
ENSG00000141391	1854	ENSMUSG00000024530	1299	90	86.50000001	83.4868421	885.3421053	194.2894737
ENSG00000226210	1945	ENSMUSG00000024101	1853	84	183.7236842	100.4473684	961.4473684	197.3157895
ENSG00000120645	7282	ENSMUSG00000040797	6915	86	1581.776315	1879.434211	10654.06579	1973.605263
ENSG00000111181	4121	ENSMUSG00000030109	2562	87	240.2631579	318.8552632	57.07894737	19.88157895
ENSG00000176269	939	ENSMUSG00000074956	939	81	0	0	0	0
ENSG00000010379	3034	ENSMUSG00000030108	2366	91	222.2763158	76.60526316	369.5131579	87.31578947
ENSG00000134278	5881	ENSMUSG00000024533	5628	71	933	1562.039473	6825.605263	1494.486842
ENSG00000073614	10932	ENSMUSG00000030180	10954	93	289.5789474	278.0921052	2130.447368	410.0789474
ENSG00000147364	2457	ENSMUSG00000038365	2038	88	144.0263158	183.6315789	2187.25	406.3815789
ENSG00000101624	2939	ENSMUSG00000073542	3979	97	65.49999999	78.59210527	255.3289474	73.73684211
ENSG00000180190	3588	ENSMUSG00000050052	4450	65	206.8289474	276.7631579	747.3026316	118.8815789
ENSG00000104714	1812	ENSMUSG00000051978	1553	43	171.7763158	115.0789474	158.4868421	29.69736842
ENSG00000128789	1686	ENSMUSG00000024537	979	87	144.7368421	228.3684211	331.4210526	84.46052632
ENSG00000175354	2951	ENSMUSG00000024539	3031	88	62.13157894	69.69736842	526.5657895	91.21052632
ENSG00000198010	10131	ENSMUSG00000047495	4524	89	534.868421	817.3947369	2944.842105	369.9605263
ENSG00000120647	2508	ENSMUSG00000030177	2936	80	47.86842106	50.23684212	184.5	55.72368421
ENSG00000085415	3503	ENSMUSG00000079614	2230	81	426.4605263	742.2499998	799.8421053	170.3815789
ENSG00000182372	7105	ENSMUSG00000026317	7606	85	466.1578948	451.2894737	1198.052632	211.3684211
ENSG00000104728	5882	ENSMUSG00000071176	5519	78	553.3421053	404.3947369	2222.197368	432.1184211
ENSG00000139044	5286	ENSMUSG00000041372	3677	82	175.0789474	128.3026316	40.82894737	2.355263158
ENSG00000171840	1723	ENSMUSG00000041377	937	55	113.5131579	93.60526316	72.97368421	1.986842105
ENSG00000101639	7316	ENSMUSG00000024542	4137	35	286.3815789	324.3026316	291.1710526	66
ENSG00000060237	10571	ENSMUSG00000045962	9406	85	3327.592106	3337.552632	10717.30263	1757.355263
ENSG00000176595	6717	ENSMUSG00000055675	5923	81	1757.697368	2728.368421	6830.736842	1385.802632
ENSG00000002016	3033	ENSMUSG00000030166	1664	70	138.9078947	132.0921052	408.8815789	115.75
ENSG00000168675	10046	ENSMUSG00000024544	2632	90	551.3157894	1079.776316	1010.842105	172.9868421
ENSG00000036448	5014	ENSMUSG00000031461	5075	89	436.0526316	340.4868421	10.92105263	2.960526316
ENSG00000082805	9538	ENSMUSG00000030172	9703	97	601.0657894	761.0526316	2830.565789	573.8026316
ENSG00000183117	13116	ENSMUSG00000060924	14187	93	509.1447369	817.8289473	4266.776316	719.7236842
ENSG00000177150	4379	ENSMUSG00000038121	9813	77	88.46052632	183.6052632	1853.565789	360.5789474
ENSG00000101654	6252	ENSMUSG00000009535	5392	75	700.4078948	1284.75	2547.210526	481.4078947
ENSG00000171823	2111	ENSMUSG00000030019	3114	95	240.0789474	288.3684211	1283.394737	254.6710526
ENSG00000111186	2391	ENSMUSG00000030170	2625	94	55.26315789	49.48684211	76.90789474	18.97368421
ENSG00000176136	1319	ENSMUSG00000007480	1181	80	0	1.999999995	14.09210526	1
ENSG00000185231	3654	ENSMUSG00000045569	1562	88	0	0	0	0
ENSG00000006831	4018	ENSMUSG00000030168	3963	92	1199.355263	1080.434211	2740.973684	809.5789474
ENSG00000175322	1968	ENSMUSG00000069184	1629	38	16	18.9736842	71.59210526	8.026315789
ENSG00000175322	1968	ENSMUSG00000030446	2304	39	16	18.9736842	117.2894737	17.98684211
ENSG00000175322	1968	ENSMUSG00000058331	2311	39	16	18.9736842	103.1184211	35.17105263
ENSG00000175322	1968	ENSMUSG00000058883	2499	40	16	18.9736842	82.56578947	23.25
ENSG00000175322	1968	ENSMUSG00000071285	2624	36	16	18.9736842	489.4210526	74.72368421
ENSG00000175322	1968	ENSMUSG00000071291	1898	35	16	18.9736842	189.6184211	73.59210526
ENSG00000175322	1968	ENSMUSG00000048280	4637	38	16	18.9736842	485.5789474	58.89473684
ENSG00000175322	1968	ENSMUSG00000057842	3909	36	16	18.9736842	82.38157895	20.98684211
ENSG00000175322	1968	ENSMUSG00000055341	2117	36	16	18.9736842	7.473684211	8
ENSG00000175322	1968	ENSMUSG00000055480	3488	38	16	18.9736842	132.6315789	16.5
ENSG00000175322	1968	ENSMUSG00000071281	4124	33	16	18.9736842	300.2105263	93.19736842
ENSG00000175322	1968	ENSMUSG00000055560	3241	15	16	18.9736842	72.03947368	10
ENSG00000175322	1968	ENSMUSG00000074824	1383	32	16	18.9736842	19.78947368	4.894736842
ENSG00000175322	1968	ENSMUSG00000057396	3486	33	16	18.9736842	205.5789474	37.84210526
ENSG00000175322	1968	ENSMUSG00000051037	2712	31	16	18.9736842	104.5263158	21.88157895
ENSG00000175322	1968	ENSMUSG00000078994	2033	30	16	18.9736842	49.75	5.947368421
ENSG00000175322	1968	ENSMUSG00000058900	1648	30	16	18.9736842	90.52631579	11.98684211
ENSG00000175322	1968	ENSMUSG00000059839	1785	31	16	18.9736842	238.25	61.81578947
ENSG00000175322	1968	ENSMUSG00000078995	4079	29	16	18.9736842	36.84210526	2.986842105
ENSG00000175322	1968	ENSMUSG00000069206	5043	30	16	18.9736842	397.6447368	22.90789474
ENSG00000175322	1968	ENSMUSG00000052909	1137	28	16	18.9736842	0.513157895	0
ENSG00000151062	5432	ENSMUSG00000041460	5803	82	17.55263159	11.96052632	146.8552632	6.973684211
ENSG00000237368	360	ENSMUSG00000020716	12009	59	0	0	6537.447368	1059.776316
ENSG00000187589	1212	ENSMUSG00000025925	1632	63	1.999999996	1.999999996	284.8421053	51.18421053
ENSG00000147316	8032	ENSMUSG00000039842	5128	56	147.381579	155.4342105	473.3684211	86.60526316
ENSG00000180777	4974	ENSMUSG00000007827	5704	17	12.67105262	30.21052634	678.3552632	191.9078947
ENSG00000180777	4974	ENSMUSG00000070396	636	0	12.67105262	30.21052634	1	0
ENSG00000166159	3688	ENSMUSG00000055003	4102	92	274.5	683.8947369	3649.013158	639.2631579
ENSG00000151065	2115	ENSMUSG00000041477	3311	62	83	122.9210526	596.2763158	90.19736842
ENSG00000238014	915	ENSMUSG00000015087	3230	68	5.710526317	9.657894733	5979.618421	1225.578947
ENSG00000067900	6650	ENSMUSG00000024290	4065	96	220.6447368	205.8947369	658.8289474	127.4342105
ENSG00000151067	14335	ENSMUSG00000051331	8898	90	849.368421	882.236842	3734.828947	602.1973684
ENSG00000141449	6196	ENSMUSG00000042942	8193	90	24.56578944	16.92105262	522.4078947	118.5263158
ENSG00000141446	4773	ENSMUSG00000024293	4651	76	79.53947367	104.4868421	492.9210526	107.6842105
ENSG00000167088	1596	ENSMUSG00000002477	506	100	130.1447368	220.6973685	525.9078947	73.38157895
ENSG00000091879	5416	ENSMUSG00000031465	3545	85	94.10526318	26.60526316	73.94736842	26.52631579
ENSG00000158201	2064	ENSMUSG00000002475	1962	93	55.42105262	74.57894737	1234.868421	315.0263158
ENSG00000155189	5517	ENSMUSG00000031467	10783	81	389.75	550.1842105	2240.486842	364.2105263
ENSG00000101752	9576	ENSMUSG00000024294	10357	99	501.5526316	756.4473684	9529.828947	1384.644737
ENSG00000186530	4894	ENSMUSG00000039814	3178	65	0	2.000000006	4.907894737	1
ENSG00000141448	3770	ENSMUSG00000005836	3194	89	0	0	2.934210526	0
ENSG00000212710	4306	ENSMUSG00000021000	2838	71	7.973684226	13.97368423	1190.407895	219.4868421
ENSG00000164825	478	ENSMUSG00000044748	872	51	1.934210528	0	5.986842105	0.986842105
ENSG00000101773	3575	ENSMUSG00000041238	3672	75	34.4868421	46.76315789	109.9605263	16.85526316
ENSG00000134508	5133	ENSMUSG00000040957	3313	74	1217.973684	952.7236845	1006.078947	250.7763158
ENSG00000223885	1859	ENSMUSG00000043549	3022	26	0	0	4.592105263	1
ENSG00000223885	1859	ENSMUSG00000079112	1887	26	0	0	0	0
ENSG00000004478	2267	ENSMUSG00000030357	2334	89	1277.921053	1695	4720.697368	1015.315789
ENSG00000134490	3061	ENSMUSG00000049411	3336	82	96.14473683	145.7236842	211.9078947	32.52631579
ENSG00000215373	1947	ENSMUSG00000043549	3022	26	0	0	4.592105263	1
ENSG00000215373	1947	ENSMUSG00000079112	1887	26	0	0	0	0
ENSG00000111203	2431	ENSMUSG00000001518	2320	89	170.3157895	160.1315789	936.0921053	172.8421053
ENSG00000053702	2748	ENSMUSG00000001520	1948	60	172.618421	188.4605263	658.4342105	157.6052632
ENSG00000233295	1395	ENSMUSG00000043549	3022	26	6.776315785	2.631578954	4.592105263	1
ENSG00000233295	1395	ENSMUSG00000079112	1887	25	6.776315785	2.631578954	0	0
ENSG00000206044	918	ENSMUSG00000079304	1875	66	16.72368421	3.999999999	53.69736842	7.644736842
ENSG00000101782	4038	ENSMUSG00000024404	3661	93	300.3289474	439.25	2194.684211	499.2894737
ENSG00000230549	1593	ENSMUSG00000062369	1407	39	0	1.000000007	0	0
ENSG00000230549	1593	ENSMUSG00000057321	1987	43	0	1.000000007	0	0
ENSG00000230549	1593	ENSMUSG00000058976	2453	44	0	1.000000007	0	0
ENSG00000230549	1593	ENSMUSG00000054568	2656	43	0	1.000000007	0	0
ENSG00000230549	1593	ENSMUSG00000043073	1704	43	0	1.000000007	0	0
ENSG00000236125	1593	ENSMUSG00000062369	1407	39	0	0	0	0
ENSG00000236125	1593	ENSMUSG00000057321	1987	44	0	0	0	0
ENSG00000236125	1593	ENSMUSG00000058976	2453	44	0	0	0	0
ENSG00000236125	1593	ENSMUSG00000054568	2656	43	0	0	0	0
ENSG00000236125	1593	ENSMUSG00000043073	1704	43	0	0	0	0
ENSG00000177257	332	ENSMUSG00000059230	454	45	0	0	0	0
ENSG00000177257	332	ENSMUSG00000039775	275	43	0	0	0	0
ENSG00000177257	332	ENSMUSG00000050756	323	35	0	0	0	0
ENSG00000177257	332	ENSMUSG00000039785	211	40	0	0	0	0
ENSG00000177257	332	ENSMUSG00000031471	287	46	0	0	0	0
ENSG00000177257	332	ENSMUSG00000071169	174	31	0	0	0	0
ENSG00000177257	332	ENSMUSG00000037790	306	34	0	0	0	0
ENSG00000177243	518	ENSMUSG00000046354	204	68	0	0	0	0
ENSG00000141452	2173	ENSMUSG00000024410	2170	94	217.3815789	249.1973684	990.1052632	193.3421053
ENSG00000111206	3623	ENSMUSG00000001517	4399	76	25.43421053	24.18421051	90.01315789	17.72368421
ENSG00000187082	316	ENSMUSG00000048500	345	70	0	0	0	0
ENSG00000187082	316	ENSMUSG00000052554	246	58	0	0	0	0
ENSG00000141458	4816	ENSMUSG00000024413	5224	86	572.0131579	701.1184211	3394.276316	742.5789474
ENSG00000186599	237	ENSMUSG00000043787	1003	66	0	0	0	0
ENSG00000186599	237	ENSMUSG00000058052	267	44	0	0	0	0
ENSG00000198129	389	ENSMUSG00000044222	452	45	0	0	0	0
ENSG00000236660	2586	ENSMUSG00000043549	3022	25	0	0	4.592105263	1
ENSG00000236660	2586	ENSMUSG00000079112	1887	25	0	0	0	0
ENSG00000154065	3384	ENSMUSG00000057766	3293	96	156.1973684	192.618421	759.3289474	131.0789474
ENSG00000215365	2384	ENSMUSG00000043549	3022	25	0	0	4.592105263	1
ENSG00000215365	2384	ENSMUSG00000079112	1887	26	0	0	0	0
ENSG00000241737	2406	ENSMUSG00000043549	3022	26	0	0.355263154	4.592105263	1
ENSG00000241737	2406	ENSMUSG00000079112	1887	26	0	0.355263154	0	0
ENSG00000078246	2995	ENSMUSG00000001521	3395	71	130.2631579	149.3815789	956.7105263	204.5
ENSG00000189393	1395	ENSMUSG00000043549	3022	26	0	0	4.592105263	1
ENSG00000189393	1395	ENSMUSG00000079112	1887	26	0	0	0	0
ENSG00000053747	10683	ENSMUSG00000024421	9183	69	115.6973685	73.88157897	400.9210526	53.65789474
ENSG00000231656	3894	ENSMUSG00000043549	3022	26	0	0	4.592105263	1
ENSG00000231656	3894	ENSMUSG00000079112	1887	26	0	0	0	0
ENSG00000229477	1947	ENSMUSG00000043549	3022	26	0	0	4.592105263	1
ENSG00000229477	1947	ENSMUSG00000079112	1887	26	0	0	0	0
ENSG00000224710	1947	ENSMUSG00000043549	3022	25	0	0	4.592105263	1
ENSG00000224710	1947	ENSMUSG00000079112	1887	26	0	0	0	0
ENSG00000223535	1947	ENSMUSG00000043549	3022	26	0	0	4.592105263	1
ENSG00000223535	1947	ENSMUSG00000079112	1887	26	0	0	0	0
ENSG00000237122	1859	ENSMUSG00000043549	3022	26	0	0	4.592105263	1
ENSG00000237122	1859	ENSMUSG00000079112	1887	25	0	0	0	0
ENSG00000197905	1929	ENSMUSG00000030353	2556	91	23.84210527	13.43421051	12.94736842	2.986842105
ENSG00000235825	1947	ENSMUSG00000043549	3022	26	0	0	4.592105263	1
ENSG00000235825	1947	ENSMUSG00000079112	1887	26	0	0	0	0
ENSG00000186572	389	ENSMUSG00000044222	452	45	0	0	0	0
ENSG00000186562	237	ENSMUSG00000043787	1003	66	0	0	0	0
ENSG00000186562	237	ENSMUSG00000058052	267	44	0	0	0	0
ENSG00000186579	303	ENSMUSG00000048500	345	70	0	0	0	0
ENSG00000186579	303	ENSMUSG00000052554	246	58	0	0	0	0
ENSG00000176797	518	ENSMUSG00000046354	204	68	0	0	0	0
ENSG00000171711	380	ENSMUSG00000059230	454	45	0	0	0	0
ENSG00000171711	380	ENSMUSG00000039775	275	43	0	0	0	0
ENSG00000171711	380	ENSMUSG00000050756	323	35	0	0	0	0
ENSG00000171711	380	ENSMUSG00000039785	211	40	0	0	0	0
ENSG00000171711	380	ENSMUSG00000031471	287	46	0	0	0	0
ENSG00000171711	380	ENSMUSG00000071169	174	31	0	0	0	0
ENSG00000171711	380	ENSMUSG00000037790	306	34	0	0	0	0
ENSG00000011105	4639	ENSMUSG00000030352	4636	79	311.0789473	334.5131579	2004.131579	527.0131579
ENSG00000111218	3165	ENSMUSG00000030350	2724	98	224.3026316	627.0789476	3730.776316	585.7894737
ENSG00000237038	1593	ENSMUSG00000062369	1407	40	0	0	0	0
ENSG00000237038	1593	ENSMUSG00000057321	1987	44	0	0	0	0
ENSG00000237038	1593	ENSMUSG00000058976	2453	44	0	0	0	0
ENSG00000237038	1593	ENSMUSG00000054568	2656	43	0	0	0	0
ENSG00000237038	1593	ENSMUSG00000043073	1704	44	0	0	0	0
ENSG00000225327	1593	ENSMUSG00000062369	1407	40	0	0	0	0
ENSG00000225327	1593	ENSMUSG00000057321	1987	44	0	0	0	0
ENSG00000225327	1593	ENSMUSG00000058976	2453	45	0	0	0	0
ENSG00000225327	1593	ENSMUSG00000054568	2656	43	0	0	0	0
ENSG00000225327	1593	ENSMUSG00000043073	1704	43	0	0	0	0
ENSG00000130038	3795	ENSMUSG00000061414	1094	30	5.947368405	2.986842117	33.27631579	7.894736842
ENSG00000233115	1395	ENSMUSG00000043549	3022	26	0	0	4.592105263	1
ENSG00000233115	1395	ENSMUSG00000079112	1887	26	0	0	0	0
ENSG00000215354	3906	ENSMUSG00000043549	3022	25	0	0	4.592105263	1
ENSG00000215354	3906	ENSMUSG00000079112	1887	26	0	0	0	0
ENSG00000215407	1752	ENSMUSG00000030494	3499	79	0	0.99999999	273.7631579	105.4868421
ENSG00000227013	4572	ENSMUSG00000049028	960	62	0	1.999999984	0	0
ENSG00000227013	4572	ENSMUSG00000050803	939	60	0	1.999999984	0	0
ENSG00000227013	4572	ENSMUSG00000066897	1042	58	0	1.999999984	0	0
ENSG00000227013	4572	ENSMUSG00000058491	888	58	0	1.999999984	0	0
ENSG00000227013	4572	ENSMUSG00000044106	930	58	0	1.999999984	0	0
ENSG00000164845	1434	ENSMUSG00000022544	2248	71	12.86842105	12.22368421	454.4210526	74.14473684
ENSG00000168234	5505	ENSMUSG00000024424	2571	92	133.381579	165.9736842	871.4342105	166.6052632
ENSG00000182319	4627	ENSMUSG00000050271	4780	75	199.7631579	369.3157895	1941.302632	420.8815789
ENSG00000181984	5370	ENSMUSG00000002546	4659	38	0	0	4830.592105	1029.486842
ENSG00000147324	5255	ENSMUSG00000070056	6408	94	191.5	242.75	2413.565789	421.1973684
ENSG00000154040	2382	ENSMUSG00000024430	2160	58	167.0789474	175.6842105	568.2894737	110.5789474
ENSG00000111224	4518	ENSMUSG00000037997	4938	92	63.7894737	85.78947367	820.8684211	179.5526316
ENSG00000104626	4614	ENSMUSG00000031527	4193	83	44.9868421	61.8157895	388.3026316	82.75
ENSG00000173281	5548	ENSMUSG00000046794	4280	89	41.93421052	40.90789476	70.86842105	13
ENSG00000173273	9852	ENSMUSG00000031529	6444	97	1061.486842	1253.618421	3432.657895	623.9605263
ENSG00000118976	1332	ENSMUSG00000036990	7327	62	10.96052631	17.90789474	3043.328947	550.1184211
ENSG00000118971	6521	ENSMUSG00000000184	1225	92	1686.697368	2864.618421	852.8421053	174.4868421
ENSG00000175806	2037	ENSMUSG00000054733	1856	84	151.5526316	267.3815789	1046.263158	190.0131579
ENSG00000141447	4906	ENSMUSG00000044252	5954	92	1570.223684	2749.052631	9395.131579	1739.328947
ENSG00000078237	8223	ENSMUSG00000038028	3651	72	176.0657894	255.3947369	1219.697368	218.3289474
ENSG00000118972	3018	ENSMUSG00000000182	1814	70	0	1.000000004	12.97368421	2
ENSG00000184647	1218	ENSMUSG00000034623	1015	53	2.894736846	0	0	0
ENSG00000183638	8886	ENSMUSG00000046049	7643	36	1.999999964	1.999999964	5	0
ENSG00000182974	1084	ENSMUSG00000045306	942	88	0	0	0	0
ENSG00000111241	744	ENSMUSG00000000183	4649	93	0	0	1	0
ENSG00000183706	1113	ENSMUSG00000057782	927	82	0	0	0	0
ENSG00000183706	1113	ENSMUSG00000056813	927	79	0	0	0	0
ENSG00000227328	1599	ENSMUSG00000024175	1532	59	14.97368421	4.986842096	34.05263158	15.05263158
ENSG00000171060	1036	ENSMUSG00000021961	1093	69	0	0	0	0
ENSG00000185182	5244	ENSMUSG00000002546	4659	40	0.986842071	0	4830.592105	1029.486842
ENSG00000171056	4759	ENSMUSG00000063060	3298	63	100.368421	114.1447369	80.92105263	17.97368421
ENSG00000047621	3786	ENSMUSG00000030347	2238	94	187.6710526	391.4342105	979.7105263	240.9868421
ENSG00000154059	3792	ENSMUSG00000024423	1012	81	164.7105263	235.2236842	3471.157895	684.1052632
ENSG00000111247	2317	ENSMUSG00000030346	2242	60	2.999999986	10.27631578	44.97368421	8.921052632
ENSG00000134489	3668	ENSMUSG00000037346	1537	68	0	0	0	0
ENSG00000198795	5038	ENSMUSG00000024420	4852	97	158.5131579	255.5789474	592.2894737	137.2631579
ENSG00000166157	2739	ENSMUSG00000031481	2653	55	0	0	1.986842105	0
ENSG00000171044	4676	ENSMUSG00000035067	2876	93	16.44736843	9.986842124	206.25	38.14473684
ENSG00000153575	4133	ENSMUSG00000033790	3681	88	233.4736842	398.4868421	917.1973684	208.8552632
ENSG00000010219	1816	ENSMUSG00000030345	2490	77	112.9078947	124.0921053	6.986842105	3.947368421
ENSG00000104643	7437	ENSMUSG00000035078	2556	94	499.5131579	952.5921053	2487.434211	440.1578947
ENSG00000068793	7714	ENSMUSG00000030447	4487	94	1040.947369	1012.684211	3650.131579	866.1447368
ENSG00000177710	1275	ENSMUSG00000018776	1618	82	2.999999993	0	14.96052632	1
ENSG00000154316	1337	ENSMUSG00000021953	1433	66	5.973684211	2.986842097	1	0
ENSG00000111254	3019	ENSMUSG00000030344	3023	73	18.94736841	15.98684211	5	1
ENSG00000139180	1267	ENSMUSG00000000399	1186	78	366.5394737	541.9605263	3755.013158	735.0657895
ENSG00000185272	1971	ENSMUSG00000032940	2754	67	65.11842104	77.55263157	174.7236842	39.94736842
ENSG00000140157	3233	ENSMUSG00000030452	3951	95	303.7105263	485.8026314	866.2894737	179.4868421
ENSG00000154319	4317	ENSMUSG00000035095	4231	83	294.5657895	417.6710527	135.9210526	34.73684211
ENSG00000141380	3434	ENSMUSG00000037013	3090	95	350.2631579	342.8026316	894.75	184.0526316
ENSG00000136573	2606	ENSMUSG00000014453	2475	71	0	0	0	0
ENSG00000170113	6581	ENSMUSG00000047037	3183	96	819.9210527	1519.789474	2207.552632	418.2105263
ENSG00000136574	3414	ENSMUSG00000021944	3904	92	0	0.999999996	0	0
ENSG00000231673	717	ENSMUSG00000032504	5966	90	6.907894735	4.934210523	3415.171053	661.2236842
ENSG00000151079	5977	ENSMUSG00000038077	3464	92	539.3157895	866.6184211	2688	461.1315789
ENSG00000233112	1482	ENSMUSG00000079736	264	8	0	0	2.736842105	0
ENSG00000153666	5192	ENSMUSG00000002546	4659	41	6.986842087	14.96052632	4830.592105	1029.486842
ENSG00000155304	3986	ENSMUSG00000032932	4154	90	403.0263158	730.9736841	1364.934211	280.0394737
ENSG00000154611	1829	ENSMUSG00000036743	1693	92	0	0	9.065789474	1.973684211
ENSG00000111262	7983	ENSMUSG00000047976	8970	98	650.0657894	1026.315789	9598.328947	1902.368421
ENSG00000155307	2345	ENSMUSG00000022876	2784	76	10.49999999	19.82894736	29.82894737	6.947368421
ENSG00000154328	2751	ENSMUSG00000035121	1914	72	360.0263158	550.4473685	71.53947368	15
ENSG00000130037	2865	ENSMUSG00000045534	1809	86	58.89473685	61.98684212	264.9868421	54.89473684
ENSG00000175676	5256	ENSMUSG00000002546	4659	39	0	0	4830.592105	1029.486842
ENSG00000141384	4784	ENSMUSG00000054321	2693	15	86.65789475	137.9210527	118.7236842	24.68421053
ENSG00000180530	7940	ENSMUSG00000048490	8111	84	286.6184211	553.3421053	1860.131579	356.2763158
ENSG00000185652	1383	ENSMUSG00000049107	1340	95	0.986842107	0	51.63157895	10.98684211
ENSG00000079459	2132	ENSMUSG00000021273	1665	88	1231.368421	1628.960526	2340.118421	374.7236842
ENSG00000155313	5372	ENSMUSG00000022867	4412	91	315.75	622.6973684	1236.302632	242.1447368
ENSG00000047617	3720	ENSMUSG00000038115	3718	91	50.56578947	19.90789473	334.6447368	85.42105263
ENSG00000134504	4072	ENSMUSG00000036225	1777	30	628.5263156	1007.381579	1900.394737	358.8026316
ENSG00000196102	2252	ENSMUSG00000002546	4659	39	1.01315788	0.986842105	4830.592105	1029.486842
ENSG00000164733	4327	ENSMUSG00000021939	1900	78	4101.092105	6388.184208	17804.86842	3758.513158
ENSG00000179455	2711	ENSMUSG00000070527	1635	68	14.97368421	29.98684211	36.47368421	0
ENSG00000171885	5241	ENSMUSG00000024411	1742	91	4965.289473	5303.184211	1428.473684	206.9736842
ENSG00000110799	9252	ENSMUSG00000001930	9782	83	2541.092105	898.6973684	1207.921053	386.3552632
ENSG00000182636	1886	ENSMUSG00000033585	1652	83	539.9078946	924	10365.63158	2216.026316
ENSG00000154639	6722	ENSMUSG00000022865	6309	89	124.7236842	223.8684211	1322.407895	236.5131579
ENSG00000154080	11395	ENSMUSG00000047161	1620	72	19.90789474	12.99999999	22.02631579	5
ENSG00000128739	2177	ENSMUSG00000000948	1925	97	6401.276317	8156.328948	20541.68421	3898.697368
ENSG00000154640	1706	ENSMUSG00000022863	1439	79	65.14473684	56.80263159	3.986842105	0.407894737
ENSG00000154640	1706	ENSMUSG00000044645	1367	79	65.14473684	56.80263159	159.8684211	16.97368421
ENSG00000170558	4950	ENSMUSG00000024304	4959	96	752.3552631	1062.473684	3454.447368	647.3026316
ENSG00000154642	5595	ENSMUSG00000022864	2914	80	154.6578948	201.0394737	201	21.94736842
ENSG00000154645	3668	ENSMUSG00000022860	3820	83	9.197368444	12.86842104	49.35526316	7.960526316
ENSG00000134762	6978	ENSMUSG00000059898	2890	79	17.92105266	0	25.69736842	5.921052632
ENSG00000205884	237	ENSMUSG00000054763	669	50	0.802631578	0	0	0
ENSG00000010278	1925	ENSMUSG00000030342	1228	59	433.0394738	637.3421052	798.75	152.8552632
ENSG00000205883	234	ENSMUSG00000075571	1333	35	0	0	0	0
ENSG00000154646	4073	ENSMUSG00000022857	4182	75	0	0	2	0
ENSG00000226430	1593	ENSMUSG00000062369	1407	38	1.67105264	1.999999993	0	0
ENSG00000226430	1593	ENSMUSG00000057321	1987	42	1.67105264	1.999999993	0	0
ENSG00000226430	1593	ENSMUSG00000058976	2453	42	1.67105264	1.999999993	0	0
ENSG00000226430	1593	ENSMUSG00000054568	2656	41	1.67105264	1.999999993	0	0
ENSG00000226430	1593	ENSMUSG00000043073	1704	42	1.67105264	1.999999993	0	0
ENSG00000008323	3671	ENSMUSG00000038167	3299	81	2.000000022	0	10.38157895	7.802631579
ENSG00000223443	1593	ENSMUSG00000062369	1407	40	1.999999993	1.999999993	0	0
ENSG00000223443	1593	ENSMUSG00000057321	1987	45	1.999999993	1.999999993	0	0
ENSG00000223443	1593	ENSMUSG00000058976	2453	45	1.999999993	1.999999993	0	0
ENSG00000223443	1593	ENSMUSG00000054568	2656	44	1.999999993	1.999999993	0	0
ENSG00000223443	1593	ENSMUSG00000043073	1704	44	1.999999993	1.999999993	0	0
ENSG00000154654	8190	ENSMUSG00000022762	6324	93	854.3157895	1535.210527	2248.197368	374.8157895
ENSG00000205879	1947	ENSMUSG00000043549	3022	27	0.500000001	0	4.592105263	1
ENSG00000205879	1947	ENSMUSG00000079112	1887	19	0.500000001	0	0	0
ENSG00000186523	2435	ENSMUSG00000022544	2248	69	18.92105264	25.98684212	454.4210526	74.14473684
ENSG00000214265	1197	ENSMUSG00000074085	405	81	2433.460526	3889.249999	6699.118421	1281.486842
ENSG00000154719	1199	ENSMUSG00000022889	2294	79	89.40789474	151.9605263	552.9736842	155.2763158
ENSG00000134755	5286	ENSMUSG00000024331	5242	74	51.46052628	21.90789474	25.93421053	6
ENSG00000237215	213	ENSMUSG00000075572	408	51	0	0	0	0
ENSG00000067182	2309	ENSMUSG00000030341	2316	63	285.5526316	168.881579	344.4342105	105.5131579
ENSG00000114062	5268	ENSMUSG00000025326	5097	94	650.8947369	1192.986842	2461.421053	366.0131579
ENSG00000154721	4696	ENSMUSG00000053062	5870	72	477.0131579	508.1447369	1789.25	267.3026316
ENSG00000145002	1410	ENSMUSG00000022544	2248	70	18.68421053	12.5	454.4210526	74.14473684
ENSG00000134765	4271	ENSMUSG00000044322	3775	81	11.89473685	16.17105262	7.986842105	0
ENSG00000134760	5045	ENSMUSG00000069441	5686	78	0	6.960526292	2	2
ENSG00000134760	5045	ENSMUSG00000061928	3965	78	0	6.960526292	2	0
ENSG00000134760	5045	ENSMUSG00000034774	4088	68	0	6.960526292	24.93421053	7.947368421
ENSG00000177400	949	ENSMUSG00000049028	960	53	0	0	0	0
ENSG00000177400	949	ENSMUSG00000050803	939	52	0	0	0	0
ENSG00000177400	949	ENSMUSG00000066897	1042	51	0	0	0	0
ENSG00000177400	949	ENSMUSG00000058491	888	51	0	0	0	0
ENSG00000177400	949	ENSMUSG00000044106	930	49	0	0	0	0
ENSG00000175065	3701	ENSMUSG00000001804	3770	79	0	0	0	0
ENSG00000154359	3587	ENSMUSG00000039633	3930	84	213.3947368	413.4078947	1455.407895	311.7105263
ENSG00000206190	5866	ENSMUSG00000025324	5249	80	255.1842105	202.1842105	537.4736842	134.0657895
ENSG00000134757	5525	ENSMUSG00000056632	4274	72	4.9868421	10.99999999	0	0
ENSG00000164741	8193	ENSMUSG00000031523	6626	66	474.7105263	531.0394737	3350.263158	621.3289474
ENSG00000046604	5652	ENSMUSG00000044393	8268	76	43.75000001	6.986842136	124.1184211	49.14473684
ENSG00000166206	5882	ENSMUSG00000033676	5710	92	1558.578947	3062.907895	11175.5	1743.605263
ENSG00000118271	1081	ENSMUSG00000061808	614	64	0	9.947368415	16502.13158	3248.815789
ENSG00000164743	1445	ENSMUSG00000074384	1928	47	1.999999992	8.973684204	88.25	28.76315789
ENSG00000186297	2854	ENSMUSG00000055078	2653	95	683.2105262	1410.223684	2553.881579	396.2236842
ENSG00000185053	2255	ENSMUSG00000039539	2389	95	4.999999988	4.999999988	91.43421053	23.86842105
ENSG00000118276	4814	ENSMUSG00000056124	5116	94	387.2894737	620.2105263	5859.565789	1058.407895
ENSG00000104723	3777	ENSMUSG00000039530	1163	88	388.8157895	758.1052633	4595.315789	703.5526316
ENSG00000141437	1185	ENSMUSG00000045973	4493	85	0.999999998	0	3844.921053	745.7236842
ENSG00000153339	6276	ENSMUSG00000033382	5394	65	413.8289474	559.1052631	2236	468.8289474
ENSG00000182256	2049	ENSMUSG00000055026	11136	95	18.17105263	38.9736842	1627.723684	195.6447368
ENSG00000101695	6020	ENSMUSG00000033107	1498	86	37.89473687	54.86842106	23.97368421	2
ENSG00000134758	3570	ENSMUSG00000024317	2213	93	62.86842105	79.06578946	287.7236842	38.38157895
ENSG00000104044	3355	ENSMUSG00000030450	3131	78	39.65789475	46.32894735	28.48684211	0
ENSG00000141434	2309	ENSMUSG00000024313	2392	76	1.144736849	0	0	0
ENSG00000038945	5540	ENSMUSG00000025044	1429	68	57.09210523	11.11842107	3.960526316	3.986842105
ENSG00000128731	15676	ENSMUSG00000030451	15246	95	1994.25	1976	17818.52632	2719.144737
ENSG00000153684	5260	ENSMUSG00000002546	4659	43	0	0	4830.592105	1029.486842
ENSG00000078579	1688	ENSMUSG00000031603	1678	95	4.973684204	7.986842096	70.27631579	7.907894737
ENSG00000155970	3992	ENSMUSG00000039478	3865	91	347.4078947	395.5131579	2715.960526	532.4078947
ENSG00000104219	4012	ENSMUSG00000039470	3573	93	242.4868421	228.5131579	1878.421053	298.6052632
ENSG00000198791	2649	ENSMUSG00000031601	3837	99	296.8947368	571.3947367	2780.631579	513.6842105
ENSG00000111319	3586	ENSMUSG00000030340	3493	77	4.986842118	1.986842127	187.2631579	52.93421053
ENSG00000155975	4656	ENSMUSG00000031600	6379	90	216.1578947	271.0657895	2656.710526	457.7236842
ENSG00000003987	3858	ENSMUSG00000039431	2520	94	263.9210526	456.8684211	2269.723684	383.1447368
ENSG00000183629	5261	ENSMUSG00000002546	4659	43	1.000000012	0	4830.592105	1029.486842
ENSG00000003989	7905	ENSMUSG00000031596	9135	86	1012.973684	173.3552632	1464.236842	203.0394737
ENSG00000111321	2129	ENSMUSG00000030339	2071	65	132.1052632	56.56578949	314.5	55.28947368
ENSG00000139193	1320	ENSMUSG00000030336	1559	64	45.26315789	34.03947369	11.46052632	3.684210526
ENSG00000104213	2406	ENSMUSG00000031595	1548	89	42.75000001	23.10526317	23.92105263	8.026315789
ENSG00000139192	2485	ENSMUSG00000038213	2061	64	138.0657895	110.4868421	288.3157895	70.09210526
ENSG00000129422	7489	ENSMUSG00000045636	7976	62	904.0657894	769.9473684	1694.013158	442.2763158
ENSG00000188626	1899	ENSMUSG00000002546	4659	38	1.328947361	0	4830.592105	1029.486842
ENSG00000235048	654	ENSMUSG00000034557	6459	88	8.013157899	8.684210527	4110.644737	950.1973684
ENSG00000235973	717	ENSMUSG00000032504	5966	90	3.513157892	0.986842101	3415.171053	661.2236842
ENSG00000139190	3358	ENSMUSG00000030337	3391	46	1973.276316	2230.868421	5816.394737	1872.684211
ENSG00000034053	4672	ENSMUSG00000030519	3746	92	2484.631579	3009.052632	8188.315789	1827.802632
ENSG00000104059	4707	ENSMUSG00000030518	5003	77	386.0789474	563.9342105	3655	667.1447368
ENSG00000111639	675	ENSMUSG00000030335	2741	82	357.0657894	553.5657895	764.4473684	165.1184211
ENSG00000185115	1681	ENSMUSG00000070520	5946	76	140.8289474	209.75	775.2894737	145.8157895
ENSG00000104067	8312	ENSMUSG00000030516	7076	90	1658.263158	1478.697368	4093.118421	824.0789474
ENSG00000010292	5547	ENSMUSG00000038252	4521	85	195	202.0131579	1153.828947	223.7763158
ENSG00000215315	685	ENSMUSG00000048277	1520	86	23.64473684	18.9868421	294.0921053	100.9605263
ENSG00000179938	1841	ENSMUSG00000002546	4659	41	0	0	4830.592105	1029.486842
ENSG00000166664	2861	ENSMUSG00000030525	2166	88	6.89473685	25.4736842	597.3026316	143.6842105
ENSG00000186399	1896	ENSMUSG00000002546	4659	39	5.921052628	1.907894731	4830.592105	1029.486842
ENSG00000104760	2665	ENSMUSG00000031594	1120	81	11.53947367	6.026315794	10.97368421	0
ENSG00000141441	7023	ENSMUSG00000042680	2984	91	246.368421	410.3157895	911.5131579	130.4473684
ENSG00000178115	986	ENSMUSG00000002546	4659	37	0	0	4830.592105	1029.486842
ENSG00000187951	2042	ENSMUSG00000041219	6808	69	1.421052626	0	159.6184211	21.96052632
ENSG00000188863	2971	ENSMUSG00000030216	2740	80	27.82894735	48.65789475	3320.842105	743.1710526
ENSG00000197705	4359	ENSMUSG00000042514	4425	99	9.960526297	27.32894734	134.3026316	14.97368421
ENSG00000103832	1398	ENSMUSG00000002546	4659	36	0	0.868421045	4830.592105	1029.486842
ENSG00000078674	8900	ENSMUSG00000031592	6738	88	1019.368421	1460.644737	3511.671053	677.9210526
ENSG00000198690	4882	ENSMUSG00000033458	4396	48	627.75	732.9473686	214.8421053	51.46052632
ENSG00000154723	1515	ENSMUSG00000022890	1115	66	385.5	766.5263158	3167.671053	613.0789474
ENSG00000166912	5038	ENSMUSG00000030522	5205	92	698.3947367	758.2894737	759.9342105	180.3815789
ENSG00000166960	3466	ENSMUSG00000024306	3341	49	0.98684212	3.947368432	0	0
ENSG00000010295	3078	ENSMUSG00000038271	2852	94	572.1710526	525.4342105	2431.013158	506.0263158
ENSG00000154727	5315	ENSMUSG00000008976	5086	96	135.6315789	110.6447368	967.8026316	206.0657895
ENSG00000141431	7620	ENSMUSG00000045215	11488	79	74.02631579	154.2368421	642.2368421	79.5
ENSG00000142192	4479	ENSMUSG00000022892	3359	96	15548.0921	24560.56579	64949.42105	13721.51316
ENSG00000134160	5704	ENSMUSG00000030523	8108	86	9.986842096	7.986842121	7.828947368	2.723684211
ENSG00000101746	3957	ENSMUSG00000041923	3386	76	243.7763158	502.2631579	2707.684211	401.0131579
ENSG00000111641	2850	ENSMUSG00000038279	2596	69	201.8026316	212.2236842	973.3815789	222.6842105
ENSG00000104763	2962	ENSMUSG00000031591	2777	72	917.0921051	1141.921052	1579.736842	344.9210526
ENSG00000169926	6825	ENSMUSG00000052040	1395	93	1439.342105	1935.407895	1150.223684	149.1842105
ENSG00000134769	10385	ENSMUSG00000024302	6699	95	3342.460527	2645.578947	4718.881579	949.9078947
ENSG00000169918	5111	ENSMUSG00000033510	3483	91	295.7105263	260.4342105	2513.842105	445.8947368
ENSG00000175344	5971	ENSMUSG00000030525	2166	88	16.92105262	22.84210528	597.3026316	143.6842105
ENSG00000111642	6580	ENSMUSG00000063870	7320	97	1633.013158	1803.592105	10989.25	2050.25
ENSG00000171428	1815	ENSMUSG00000051147	1379	82	0.999999994	5.99999999	15.98684211	4
ENSG00000171428	1815	ENSMUSG00000025588	1347	74	0.999999994	5.99999999	33.44736842	4
ENSG00000171428	1815	ENSMUSG00000056426	1395	68	0.999999994	5.99999999	0	0
ENSG00000156006	1322	ENSMUSG00000051147	1379	75	1.000000008	3.999999996	15.98684211	4
ENSG00000156006	1322	ENSMUSG00000025588	1347	71	1.000000008	3.999999996	33.44736842	4
ENSG00000156006	1322	ENSMUSG00000056426	1395	65	1.000000008	3.999999996	0	0
ENSG00000156011	11996	ENSMUSG00000030465	13750	77	4352.776315	6862.342106	19892.96053	3659.263158
ENSG00000249931	#N/A	ENSMUSG00000002546	4659	42	#N/A	#N/A	4830.592105	1029.486842
ENSG00000166265	3269	ENSMUSG00000041134	2077	81	68.7894737	51.78947368	120.3026316	9.907894737
ENSG00000154734	4762	ENSMUSG00000022893	5123	81	546.0921053	211.2105263	730.6052632	89.72368421
ENSG00000206127	894	ENSMUSG00000002546	4659	39	0	0	4830.592105	1029.486842
ENSG00000154736	9056	ENSMUSG00000022894	8091	90	12.93421055	18.96052635	142.4473684	15.94736842
ENSG00000232653	888	ENSMUSG00000002546	4659	37	0.092105265	0.34210526	4830.592105	1029.486842
ENSG00000156239	4865	ENSMUSG00000044442	6135	85	153.4342105	226.7368421	716.0789474	74.68421053
ENSG00000184574	2920	ENSMUSG00000067714	1393	67	49.85526317	61.88157893	22.13157895	2.986842105
ENSG00000166974	6714	ENSMUSG00000024277	6789	96	2479.197368	4865.697368	11513.60526	2476.723684
ENSG00000198826	5898	ENSMUSG00000041219	6808	68	10.00000002	22.96052628	159.6184211	21.96052632
ENSG00000104611	3352	ENSMUSG00000053886	2718	72	17.88157894	13.38157896	9	2
ENSG00000166922	1384	ENSMUSG00000023236	1208	78	1768.618421	2862.868422	5375.736842	2708.842105
ENSG00000198862	8162	ENSMUSG00000052299	7737	83	279.3157895	395.3157895	2430.276316	590.7631579
ENSG00000147408	4898	ENSMUSG00000036356	4584	91	460.6447368	699.2236842	816.9078947	136.9210526
ENSG00000111644	1886	ENSMUSG00000072770	2619	75	11.90789475	8.368421051	394.4210526	68.72368421
ENSG00000186812	3697	ENSMUSG00000024276	5487	83	181.9210526	273.3026316	1225.631579	237.5394737
ENSG00000166923	4168	ENSMUSG00000074934	1638	97	140.7763158	166.9210526	62.31578947	9
ENSG00000111653	1715	ENSMUSG00000030330	1708	99	333.1578948	459.3421052	1245.131579	283.1842105
ENSG00000198033	1551	ENSMUSG00000067702	1494	100	0	0	5.802631579	0
ENSG00000198033	1551	ENSMUSG00000067338	1775	100	0	0	1.986842105	0
ENSG00000104613	2633	ENSMUSG00000031864	4618	95	364.0263158	466.7894736	2292.868421	448.1710526
ENSG00000156253	3094	ENSMUSG00000041079	2009	74	66.17105264	186.8947369	272.8552632	51.42105263
ENSG00000215296	924	ENSMUSG00000041255	1237	60	0	1.039473678	2.986842105	0.328947368
ENSG00000175445	4044	ENSMUSG00000015568	4049	92	150.5	229.5394737	768.8552632	213.7894737
ENSG00000036565	2969	ENSMUSG00000036330	3115	82	0.368421061	0.157894741	4.986842105	2.539473684
ENSG00000132958	2237	ENSMUSG00000031481	2653	62	6.986842115	6.960526312	1.986842105	0
ENSG00000198838	15642	ENSMUSG00000057378	15526	95	839.8684211	488.1710527	3652	503.1315789
ENSG00000156256	3121	ENSMUSG00000025616	3254	83	282.6052632	429.5526316	1122.171053	196.2105263
ENSG00000186814	2764	ENSMUSG00000024274	1701	56	133.2105263	113.6842105	92.5	20.25
ENSG00000147416	2875	ENSMUSG00000006273	2825	99	3749.447369	8356.105264	24602.18421	4786.276316
ENSG00000156261	2224	ENSMUSG00000025613	1811	96	516.5263159	738.9605263	4684.631579	1103.789474
ENSG00000061337	5706	ENSMUSG00000036306	1800	89	564.6447368	970.2631582	2050.802632	402.6184211
ENSG00000126746	3969	ENSMUSG00000038346	3922	96	362.8157895	425.3026316	1146.355263	224.5657895
ENSG00000196199	4364	ENSMUSG00000079184	2939	73	1077.578948	1299.5	1736.25	391.4473684
ENSG00000168546	3328	ENSMUSG00000022103	3472	93	266.5657895	527.644737	2574.355263	380.0526316
ENSG00000156265	3449	ENSMUSG00000025610	1652	44	11.46052631	18.93421051	15.97368421	1.986842105
ENSG00000172466	6307	ENSMUSG00000051469	6271	95	609.3157894	815.4868421	1223.697368	261.7236842
ENSG00000147443	1760	ENSMUSG00000022102	1793	74	5.394736832	0.868421053	30.42105263	6.368421053
ENSG00000130227	4965	ENSMUSG00000022100	15118	98	1032.486842	1607.921053	4074.263158	849.8157895
ENSG00000121390	2821	ENSMUSG00000021938	2026	97	294.7763158	496.118421	1258.328947	271.1710526
ENSG00000188076	431	ENSMUSG00000038801	424	71	0	0	1.013157895	0
ENSG00000156273	6611	ENSMUSG00000025612	5867	80	157.6842106	124.5657895	732.1315789	145.6973684
ENSG00000153391	1233	ENSMUSG00000047989	2828	60	70.7763158	99.22368421	709.3552632	124.6052632
ENSG00000177947	1414	ENSMUSG00000025482	1537	93	1.013157903	1.000000001	9.539473684	2.710526316
ENSG00000132950	3713	ENSMUSG00000040123	3122	43	86.09210527	91.60526313	879.1710526	129.0789474
ENSG00000177963	2702	ENSMUSG00000025485	3406	86	739.1973686	985.6052631	2254.052632	416.9342105
ENSG00000141429	4064	ENSMUSG00000000420	2694	98	245.6578947	411.8026316	1195.802632	289.2368421
ENSG00000171189	4202	ENSMUSG00000022935	3436	92	85.57894739	301.3684211	396.6578947	72.07894737
ENSG00000142082	2682	ENSMUSG00000025486	1570	55	469.5657895	438.2105264	1971.210526	389.8815789
ENSG00000141428	1660	ENSMUSG00000024273	1042	61	51.63157895	91.86842104	298.3947368	78.75
ENSG00000121741	8059	ENSMUSG00000021945	5004	96	672.0131579	925.5263158	2793.368421	535.9868421
ENSG00000158806	1874	ENSMUSG00000047911	997	61	373.381579	492.7631578	13.68421053	0
ENSG00000139200	2323	ENSMUSG00000030329	2222	92	1536.552632	2095.855263	7734.526316	1534.684211
ENSG00000169857	1606	ENSMUSG00000003604	4889	70	45.32894736	54.18421053	762.3421053	161.7236842
ENSG00000185627	1842	ENSMUSG00000025487	1989	86	486.6973685	780.0131579	2319.289474	433.6447368
ENSG00000141425	4562	ENSMUSG00000040446	4297	98	868.1184212	1629.986842	2145.131579	427.2894737
ENSG00000184984	3048	ENSMUSG00000074939	1599	88	3.986842113	27.73684211	50.36842105	11.46052632
ENSG00000156282	1193	ENSMUSG00000055811	1172	81	0	0	1	0.526315789
ENSG00000156284	2068	ENSMUSG00000050520	2356	82	0	0	3.986842105	0
ENSG00000111652	1826	ENSMUSG00000030127	2380	94	912.6052632	1572.592105	4625.039474	1003.75
ENSG00000158815	1714	ENSMUSG00000022101	1687	98	166.631579	65.60526316	16.01315789	5.973684211
ENSG00000134153	1155	ENSMUSG00000055943	5826	95	352.2763158	531.0263158	3725.236842	727.5657895
ENSG00000158856	3292	ENSMUSG00000022099	5306	60	3584.144737	6132.210524	14024.76316	2532.157895
ENSG00000188694	1648	ENSMUSG00000050239	789	59	0	0	0	0
ENSG00000141424	3678	ENSMUSG00000024270	4066	87	372.7631579	736.1578945	1848.947368	427.5
ENSG00000197683	1156	ENSMUSG00000071471	648	54	0	0	0	0
ENSG00000134152	2723	ENSMUSG00000027132	2886	86	91.5131579	105.4605263	311.0131579	56.82894737
ENSG00000182816	1240	ENSMUSG00000056350	748	60	0	0	0	0
ENSG00000182816	1240	ENSMUSG00000050704	525	55	0	0	0	0
ENSG00000128463	1246	ENSMUSG00000027131	983	99	551.0131579	822.2368421	2172.447368	409.6315789
ENSG00000198390	745	ENSMUSG00000056350	748	62	0	0	0	0
ENSG00000198390	745	ENSMUSG00000050704	525	56	0	0	0	0
ENSG00000186971	645	ENSMUSG00000009047	588	59	0	0	0	0
ENSG00000186971	645	ENSMUSG00000048830	603	60	0	0	0	0
ENSG00000186971	645	ENSMUSG00000050224	594	54	0	0	0	0
ENSG00000140199	8254	ENSMUSG00000027130	8423	98	605.3421053	756.4342105	6554.302632	1362.618421
ENSG00000134759	6014	ENSMUSG00000024271	2769	73	590.3157894	805.8947368	3365.75	741.6447368
ENSG00000186970	564	ENSMUSG00000022931	381	39	0	0	0	0
ENSG00000089693	1541	ENSMUSG00000030120	1468	96	2482.197369	3171.921052	14013.35526	2609.552632
ENSG00000184351	646	ENSMUSG00000051802	189	54	0	0	0	0
ENSG00000244025	522	ENSMUSG00000051802	189	64	0	0	0	0
ENSG00000158863	3731	ENSMUSG00000022095	3111	86	608.9605263	541.9605263	1913.486842	435.8552632
ENSG00000174885	2679	ENSMUSG00000038745	4471	69	5.000000013	0	35.44736842	13.98684211
ENSG00000159335	1151	ENSMUSG00000030122	1152	89	931.1447368	1262.328947	12521.05263	2008.763158
ENSG00000121743	5211	ENSMUSG00000048582	1411	70	1.986842126	0	4	0
ENSG00000165474	2427	ENSMUSG00000046352	2392	92	174.3552632	8.999999999	374.9473684	67.93421053
ENSG00000142102	3777	ENSMUSG00000062031	3046	70	201.7368421	87.76315791	264.2105263	69.5
ENSG00000121742	2244	ENSMUSG00000040055	1759	95	1152.539474	531.9999999	1755.131579	535.8026316
ENSG00000187005	599	ENSMUSG00000058368	387	77	0	0	0	0
ENSG00000075643	6160	ENSMUSG00000039616	2700	74	19.89473681	5.000000025	90.84210526	23.80263158
ENSG00000173566	1758	ENSMUSG00000045211	3716	81	71.74999999	101.2368421	1457.105263	258.1447368
ENSG00000183640	555	ENSMUSG00000059632	186	82	0	0	0	0
ENSG00000134775	4942	ENSMUSG00000034295	5408	90	407.2368421	694.8684209	2302.065789	400.4078947
ENSG00000089692	2016	ENSMUSG00000030124	2001	68	0.986842107	4.000000005	184.0789474	58.52631579
ENSG00000165475	1795	ENSMUSG00000021947	1596	84	580.2236843	515.368421	428.5789474	82.36842105
ENSG00000156299	7391	ENSMUSG00000002489	7432	95	642.9342105	1053.605263	5839.618421	1389.434211
ENSG00000168453	6336	ENSMUSG00000022096	5477	79	569.0263158	678.9473684	1757.578947	331.7631579
ENSG00000206013	733	ENSMUSG00000025489	708	79	0	0	1	0
ENSG00000010610	3173	ENSMUSG00000023274	3108	54	184.5394737	143.6710527	571.75	96.43421053
ENSG00000168476	1716	ENSMUSG00000033589	1565	88	40.56578948	31.89473685	120.6052632	22.82894737
ENSG00000032742	3379	ENSMUSG00000040040	3088	88	52.30263156	73.60526314	672.7631579	130.3421053
ENSG00000185885	740	ENSMUSG00000060591	629	58	615.631579	207.4736842	184.6052632	46.01315789
ENSG00000185885	740	ENSMUSG00000025491	1094	50	615.631579	207.4736842	58.90789474	13
ENSG00000185885	740	ENSMUSG00000068631	537	49	615.631579	207.4736842	14.94736842	7.947368421
ENSG00000185885	740	ENSMUSG00000025492	617	56	615.631579	207.4736842	350.1710526	221.3947368
ENSG00000185885	740	ENSMUSG00000065968	865	51	615.631579	207.4736842	807.1052632	144.3157895
ENSG00000142168	966	ENSMUSG00000022982	601	83	2785.460526	3598.513157	3212.671053	529.4868421
ENSG00000168481	3272	ENSMUSG00000033595	3130	96	2650.197368	2515.118421	4959.907895	1241.75
ENSG00000156304	4256	ENSMUSG00000022983	4165	88	278.1447369	350.7368421	1670.065789	335.8157895
ENSG00000134779	2091	ENSMUSG00000024269	6840	84	523.3947367	1041.328947	1668.973684	259.0921053
ENSG00000182117	554	ENSMUSG00000027133	1109	100	163.3947368	197.6842105	966.9736842	206.1447368
ENSG00000184507	3865	ENSMUSG00000041358	3731	63	0.999999994	0	10.35526316	1
ENSG00000250510	#N/A	ENSMUSG00000038390	2855	95	#N/A	#N/A	8225.263158	1464.657895
ENSG00000168484	981	ENSMUSG00000022097	787	79	32.59210527	25.75	18.78947368	0
ENSG00000182272	3445	ENSMUSG00000055629	3105	84	1096.776316	895.0394738	3164.973684	628.8157895
ENSG00000110811	5449	ENSMUSG00000023191	2850	86	1595.434211	1686.552632	1039.539474	217.3289474
ENSG00000150477	4968	ENSMUSG00000033632	6187	72	67.7368421	90.85526315	519.8421053	97.21052632
ENSG00000176454	1908	ENSMUSG00000027134	2275	93	844.0657894	1277.552632	3865.315789	590.6578947
ENSG00000184363	2809	ENSMUSG00000054065	2940	92	11.93421051	14.86842106	3.75	1.960526316
ENSG00000142149	7917	ENSMUSG00000053414	5389	92	127.5131579	234.3552631	1166.197368	120.5394737
ENSG00000172458	1861	ENSMUSG00000050222	1273	84	379.6447368	460.7236841	468.4210526	51.55263158
ENSG00000168487	5047	ENSMUSG00000022098	4081	96	289.5	81.06578946	2957.052632	550.4342105
ENSG00000150456	1104	ENSMUSG00000021951	832	81	56.75000001	68.59210527	637.0131579	110.1578947
ENSG00000159055	1575	ENSMUSG00000022978	1333	65	37.85526316	42.81578947	100.8289474	21.77631579
ENSG00000185187	2136	ENSMUSG00000025494	1990	61	113.4736842	92.40789473	41.77631579	10.92105263
ENSG00000132953	9923	ENSMUSG00000021952	4728	98	238.1710527	318.763158	460.4605263	82.48684211
ENSG00000170262	1352	ENSMUSG00000039956	1001	46	86.56578947	46.49999999	10.98684211	3.973684211
ENSG00000175265	5506	ENSMUSG00000002546	4659	33	593.4473685	623.9210526	4830.592105	1029.486842
ENSG00000101489	4052	ENSMUSG00000024268	3098	99	1624.960526	2097.671053	13608.40789	2131.710526
ENSG00000142207	10832	ENSMUSG00000039929	7344	76	802.5921053	544.0657895	820.3421053	141.0789474
ENSG00000111664	1923	ENSMUSG00000023439	1846	97	95.69736841	49.14473684	14.15789474	2.328947368
ENSG00000215042	1410	ENSMUSG00000015165	2180	91	314.9473683	544.9078948	6251.736842	1146.684211
ENSG00000166979	2404	ENSMUSG00000039903	2682	86	126.381579	96.11842105	57.13157895	19.85526316
ENSG00000150457	5511	ENSMUSG00000021959	5529	82	75.18421052	37.48684212	1352.302632	334.5789474
ENSG00000215252	5491	ENSMUSG00000002546	4659	38	508.4868421	613.0789474	4830.592105	1029.486842
ENSG00000185101	2893	ENSMUSG00000054662	3111	18	0.605263144	1.684210539	0	0
ENSG00000150459	2410	ENSMUSG00000021963	3662	97	882.513158	1326.947368	996.0657895	188.5921053
ENSG00000150459	2410	ENSMUSG00000061104	780	87	882.513158	1326.947368	608.3421053	121.8947368
ENSG00000111665	1170	ENSMUSG00000023505	2208	72	7.078947371	9.065789475	20	4.973684211
ENSG00000159248	2412	ENSMUSG00000068615	2879	98	26.68421053	88.36842105	271.3421053	44.97368421
ENSG00000159251	3678	ENSMUSG00000068614	1618	100	27.44736842	49.96052634	5.513157895	0.986842105
ENSG00000168490	3336	ENSMUSG00000003469	2789	99	6719.776318	8695.934208	20937.57895	4515.855263
ENSG00000159079	3349	ENSMUSG00000022972	1260	71	276.131579	358.4736842	683.2631579	149.0394737
ENSG00000174915	2457	ENSMUSG00000025495	2172	85	444.7368422	359.4078948	1819.618421	318.0657895
ENSG00000111667	3188	ENSMUSG00000038429	3384	98	1428.039474	2144.710526	8448.447368	1755.210526
ENSG00000021776	5843	ENSMUSG00000040383	5088	94	177.868421	269.7236842	1637.328947	358.9605263
ENSG00000165480	2888	ENSMUSG00000021965	2260	62	3.960526326	8.973684192	23.78947368	9.973684211
ENSG00000023191	2225	ENSMUSG00000038650	1581	73	871.0000001	933.6973684	1258.789474	295.2763158
ENSG00000168495	1957	ENSMUSG00000000776	1991	93	114.4605263	119.5394737	676.1842105	124.25
ENSG00000078142	9447	ENSMUSG00000033628	4393	97	511.1842105	705.8289474	1887.605263	398.9868421
ENSG00000173141	2246	ENSMUSG00000021967	520	83	249.5394737	266.2368421	535.0526316	76.52631579
ENSG00000159082	7386	ENSMUSG00000022973	7215	88	1634.144737	2769.763158	17102.36842	3834.236842
ENSG00000180776	1937	ENSMUSG00000021969	5209	91	77.84210525	91.78947368	2028.25	455.1052632
ENSG00000111669	1763	ENSMUSG00000023456	1601	83	3463.328948	4993.236842	13058.67105	2910.684211
ENSG00000197181	5574	ENSMUSG00000033644	4913	87	9.986842069	9.973684202	33.81578947	1.144736842
ENSG00000198146	5425	ENSMUSG00000040321	4300	76	520.9342105	756.4473682	852.3157895	173.8552632
ENSG00000152214	1129	ENSMUSG00000057455	3078	91	116.8421053	228.618421	2088.907895	523.6052632
ENSG00000134146	4140	ENSMUSG00000057147	2781	86	18.76315787	29.65789471	671.4210526	119.2631579
ENSG00000165487	1920	ENSMUSG00000021973	2309	85	179.0263158	245.4736842	756.5657895	198.8421053
ENSG00000132872	4094	ENSMUSG00000024261	3901	89	1215.671053	2721.657895	7046.434211	1482.407895
ENSG00000186073	2929	ENSMUSG00000040282	2735	95	46.27631581	39.86842107	255.4078947	63.65789474
ENSG00000010626	2691	ENSMUSG00000030125	1606	77	153.9210526	193.0263158	111.0789474	17.48684211
ENSG00000152217	10982	ENSMUSG00000024548	9508	87	217.5657895	452.2236842	1663.342105	283.5263158
ENSG00000104635	5269	ENSMUSG00000022094	5592	82	528.9473684	430.1052632	1432.697368	297.5657895
ENSG00000102678	4220	ENSMUSG00000021974	1788	99	136.9342105	199.3157895	403.1052632	87.17105263
ENSG00000234337	492	ENSMUSG00000058126	2073	90	2.57894737	3.328947367	1192.552632	558.4078947
ENSG00000134138	4726	ENSMUSG00000027210	6613	99	258.0789474	391.0526316	6332.539474	846.4736842
ENSG00000102683	1624	ENSMUSG00000035296	1878	83	16.88157896	17.07894737	4.986842105	1
ENSG00000132874	4225	ENSMUSG00000024552	3660	85	0	3.039473672	32	5.842105263
ENSG00000174775	1368	ENSMUSG00000025499	3683	100	519.5	637.7105263	5115.592105	846.2368421
ENSG00000151835	15831	ENSMUSG00000048279	19639	93	725.0131579	1316.157895	4346.131579	812.5263158
ENSG00000120910	2213	ENSMUSG00000022092	2088	84	132.4342105	179.5394737	600.8684211	110.8289474
ENSG00000111674	2423	ENSMUSG00000004267	3022	98	8628.078946	16071.98684	34742.94737	8814.263158
ENSG00000141469	4129	ENSMUSG00000059336	3705	81	1203.144737	218.3289474	397.1578947	75.73684211
ENSG00000111676	4417	ENSMUSG00000004263	4504	92	3909.894737	3774.552632	10094.71053	2155.671053
ENSG00000127863	4826	ENSMUSG00000060548	4319	69	34.90789475	27.80263159	2194.065789	444.0526316
ENSG00000120896	3417	ENSMUSG00000022091	2914	81	641.0263158	525.1578946	1178.552632	275.5394737
ENSG00000159086	5208	ENSMUSG00000022974	3973	95	258.2894737	253.0394737	1834.460526	456.9605263
ENSG00000166069	1274	ENSMUSG00000027355	1181	71	0	0	42.78947368	2.763157895
ENSG00000166068	7284	ENSMUSG00000027351	6784	93	526.3815789	820.7631579	6936.578947	1471.144737
ENSG00000027001	2480	ENSMUSG00000021993	2444	82	49.84210527	72.48684211	889.2368421	178.5789474
ENSG00000111678	542	ENSMUSG00000072772	863	97	738.6315788	694.6842106	2958.565789	531.9605263
ENSG00000152223	12760	ENSMUSG00000039840	6640	52	449.2368421	509.1710527	2341.934211	454.0131579
ENSG00000111679	2566	ENSMUSG00000004266	2178	85	76.03947369	43.82894736	169.4868421	52.25
ENSG00000171262	6594	ENSMUSG00000027349	1861	89	326.0657894	698.8947369	1475.605263	270.3684211
ENSG00000205863	1514	ENSMUSG00000071347	1903	83	0	3.999999992	7	1.986842105
ENSG00000161328	2863	ENSMUSG00000038637	2666	68	37.71052632	57.57894735	133.6973684	27.15789474
ENSG00000120913	7337	ENSMUSG00000022090	1815	70	251.75	129.75	447.2894737	49.03947368
ENSG00000172575	5026	ENSMUSG00000027347	5610	90	407.3289473	614.6973684	20389.01316	3926.184211
ENSG00000152229	3030	ENSMUSG00000025429	5554	87	8.934210517	2.00000002	399.9605263	86.94736842
ENSG00000205929	1230	ENSMUSG00000039851	2865	54	4.750000001	0.947368415	37.55263158	17.42105263
ENSG00000185522	2236	ENSMUSG00000025500	2049	50	11.5263158	2.4868421	8.052631579	0
ENSG00000182957	9129	ENSMUSG00000021990	5469	61	458.9736842	350.7105263	810.4605263	261.3815789
ENSG00000205927	3352	ENSMUSG00000039830	2437	96	361.1842105	384.3157895	943.6842105	154.4210526
ENSG00000099849	2280	ENSMUSG00000038618	1803	71	52.9868421	64.13157894	33.88157895	5.868421053
ENSG00000184221	2277	ENSMUSG00000046160	2158	85	900.1315791	951.9605264	3804.671053	513.9868421
ENSG00000152234	2019	ENSMUSG00000025428	2917	97	3416.394738	5944.894738	28818.52632	5580.276316
ENSG00000159110	4554	ENSMUSG00000022971	3174	46	186.631579	207.4210526	627.8026316	107.2894737
ENSG00000070047	5524	ENSMUSG00000038611	5748	69	485.0131579	427.6973684	2719.960526	615.9342105
ENSG00000215021	1116	ENSMUSG00000004264	1343	99	442.881579	614.3289474	1841.907895	342.7105263
ENSG00000240654	2084	ENSMUSG00000071347	1903	84	0.999999996	0.986842114	7	1.986842105
ENSG00000248235	#N/A	ENSMUSG00000044551	1986	49	#N/A	#N/A	49.5	7.5
ENSG00000241852	2768	ENSMUSG00000044551	1986	62	86.85526315	73.11842105	49.5	7.5
ENSG00000152240	1125	ENSMUSG00000041840	976	84	25.52631578	16.46052632	150.4605263	15.65789474
ENSG00000126749	794	ENSMUSG00000004268	1034	88	71.86842105	89.59210527	784.8157895	159.3684211
ENSG00000102699	5474	ENSMUSG00000054509	3837	63	155.881579	113.0263158	180.9342105	59.07894737
ENSG00000158941	4070	ENSMUSG00000033712	3716	91	1097.960526	1508.276316	3914.907895	758.1973684
ENSG00000152242	5464	ENSMUSG00000047466	3599	94	222.6447369	388.631579	1137.197368	265.3421053
ENSG00000185507	2138	ENSMUSG00000025498	2418	61	54.68421052	28.46052631	81.42105263	169.9473684
ENSG00000111684	2297	ENSMUSG00000004270	2281	87	135.1973684	120.2894737	636.2105263	107.1842105
ENSG00000137801	7515	ENSMUSG00000040152	5848	94	144.2368421	74.94736841	193.8684211	33.18421053
ENSG00000243646	2018	ENSMUSG00000022969	2018	68	105.6447368	68.28947368	253.5263158	69.72368421
ENSG00000141622	5276	ENSMUSG00000025427	1084	44	173.6315789	395.0394737	582.2631579	94.36842105
ENSG00000167210	9201	ENSMUSG00000032818	7706	71	14.53947371	13.63157896	9.710526316	0
ENSG00000075673	3583	ENSMUSG00000022229	3990	86	0.552631595	5.973684194	7.934210526	0
ENSG00000142166	6139	ENSMUSG00000022967	3909	48	683.4078948	864.9605262	1809.368421	375.3289474
ENSG00000147439	1841	ENSMUSG00000022089	1728	94	106.3815789	102.5131579	404.0263158	81.97368421
ENSG00000182326	4208	ENSMUSG00000038521	2957	74	680.1447369	215.8552632	36.28947368	10.75
ENSG00000182326	4208	ENSMUSG00000079343	2662	74	680.1447369	215.8552632	13.43421053	1.986842105
ENSG00000099834	3637	ENSMUSG00000025497	2629	58	10.93421052	2.802631571	0	0
ENSG00000159128	2829	ENSMUSG00000022965	3254	53	370.4868421	528.6710527	1306.473684	312.7236842
ENSG00000150667	2813	ENSMUSG00000027344	1975	44	8.960526314	19.71052633	15.90789474	3.960526316
ENSG00000132972	5773	ENSMUSG00000000365	5148	72	1.065789459	2.092105272	28.68421053	4.947368421
ENSG00000179388	4336	ENSMUSG00000033730	1416	98	388.3026316	881.6578945	2375.355263	320.1184211
ENSG00000166073	4524	ENSMUSG00000040133	3899	90	438.0131579	688.144737	543.1447368	114.9210526
ENSG00000134020	894	ENSMUSG00000022085	1040	48	17.47368421	29.64473684	6.394736842	1.934210526
ENSG00000101638	2716	ENSMUSG00000025425	2097	85	223.9078948	272.8947369	1542.355263	315.8947368
ENSG00000070031	506	ENSMUSG00000038580	490	61	0.999999997	0.802631581	2.973684211	0.986842105
ENSG00000128829	5512	ENSMUSG00000005102	7261	90	455.1052631	591.2631579	1314.763158	290.9473684
ENSG00000078043	2492	ENSMUSG00000025423	3155	98	155.1842105	287.1184211	1785.302632	311.1315789
ENSG00000008853	5451	ENSMUSG00000022075	5154	97	1333.092105	3031.368421	5409.026316	1108.171053
ENSG00000159403	2161	ENSMUSG00000055172	4818	72	510.868421	108.5657895	61.11842105	33.76315789
ENSG00000069696	1375	ENSMUSG00000025496	2774	72	14.03947368	14.44736843	9.907894737	0.986842105
ENSG00000177030	2809	ENSMUSG00000058886	2373	93	1471.921053	1768.802631	1916.486842	394.8815789
ENSG00000120889	4139	ENSMUSG00000022074	3114	28	132.3947368	95.42105262	22.90789474	10.75
ENSG00000151849	4560	ENSMUSG00000064128	4363	73	124.4078947	89.22368424	131.5789474	18.59210526
ENSG00000173535	2365	ENSMUSG00000022074	3114	21	3.973684203	3.407894735	22.90789474	10.75
ENSG00000173530	3538	ENSMUSG00000022074	3114	24	41.80263158	5.986842109	22.90789474	10.75
ENSG00000167216	2273	ENSMUSG00000025420	3236	86	42.22368421	44.63157895	190.6315789	42.13157895
ENSG00000151846	2430	ENSMUSG00000046173	1932	76	265.3552632	363.3421053	0	0
ENSG00000104689	2615	ENSMUSG00000022074	3114	27	17.39473684	4.986842092	22.90789474	10.75
ENSG00000140319	1126	ENSMUSG00000009549	1154	72	1047.460526	1020.736842	2112.986842	513.8815789
ENSG00000147457	3575	ENSMUSG00000034190	2637	95	408.0131579	599.7763158	3428.671053	626.25
ENSG00000177042	1630	ENSMUSG00000025505	2445	43	181.5526316	137.9342105	762.8552632	108.8815789
ENSG00000104081	4778	ENSMUSG00000040093	4831	87	25	11.98684208	151.8026316	16.96052632
ENSG00000165566	10055	ENSMUSG00000021986	2652	75	1560.276316	1633.473684	1121.684211	178.5394737
ENSG00000139505	5659	ENSMUSG00000021987	3755	90	400.1184211	587.5921052	5306.881579	991.4868421
ENSG00000177106	3140	ENSMUSG00000025504	3230	85	165.5263158	112.7105263	296.2763158	91.10526316
ENSG00000167220	2184	ENSMUSG00000025421	6044	79	492.2368421	878.9473685	3529.342105	650.1315789
ENSG00000104679	1624	ENSMUSG00000034194	2040	66	226.7105263	328.5394737	750.8684211	171.6842105
ENSG00000156970	3851	ENSMUSG00000040084	3668	74	2.986842086	1.697368432	81.44736842	1
ENSG00000139496	9108	ENSMUSG00000063895	2870	90	364.2105263	526.8552631	1301.473684	244.3684211
ENSG00000134049	1481	ENSMUSG00000090000	#N/A	97	110.5526316	134.9473684	#N/A	#N/A
ENSG00000134013	3810	ENSMUSG00000034205	3232	86	18.96052631	30.64473683	13.14473684	2
ENSG00000137843	4141	ENSMUSG00000074923	4484	92	630.618421	978.1184211	3520.565789	568.75
ENSG00000175387	12277	ENSMUSG00000024563	2105	99	423.8026316	628.4736843	900.8026316	189.1315789
ENSG00000177156	1346	ENSMUSG00000025503	1229	94	632.9736842	799.0394737	2139.960526	374.5526316
ENSG00000132932	9706	ENSMUSG00000021983	5694	91	938.1447369	1926.039473	1113.328947	224.8947368
ENSG00000177225	4401	ENSMUSG00000051007	1508	67	686.763158	849.118421	968.8289474	194.1052632
ENSG00000197217	6015	ENSMUSG00000022066	3098	93	673.5	1201.421053	2972.697368	769.0789474
ENSG00000230778	1143	ENSMUSG00000078137	4861	92	15.0131579	3.000000006	2508.921053	430.2105263
ENSG00000137841	4675	ENSMUSG00000040061	6066	85	209.8684211	142.1447368	120.5131579	42.57894737
ENSG00000147454	1894	ENSMUSG00000034248	4198	91	170.7894737	106.9868421	1353.302632	297.3552632
ENSG00000180730	2889	ENSMUSG00000044461	3117	92	15.98684212	9.973684208	191.9868421	29.23684211
ENSG00000184524	1649	ENSMUSG00000060240	1775	78	2410.763157	2295.197368	9949.592105	1618.013158
ENSG00000127870	4118	ENSMUSG00000029634	2208	72	529.4868421	804.4078947	2353.736842	505.1315789
ENSG00000177542	2787	ENSMUSG00000019082	3077	95	1400.447368	1666.960526	8898.776316	1765.605263
ENSG00000167034	3281	ENSMUSG00000022061	3149	64	16.99999998	19.00000002	45.96052632	7.973684211
ENSG00000180053	906	ENSMUSG00000044186	1109	57	0	0	0	0
ENSG00000177595	3063	ENSMUSG00000025507	3357	81	235.118421	143.6973684	95.34210526	17.18421053
ENSG00000159167	3883	ENSMUSG00000014813	744	96	37.9473684	2.000000001	53.61842105	11.82894737
ENSG00000132964	3055	ENSMUSG00000029635	2586	98	100.4342105	179.5	594.7763158	96.68421053
ENSG00000042980	3682	ENSMUSG00000014725	3390	70	57.49999999	42.65789472	1.25	0
ENSG00000139178	3315	ENSMUSG00000038527	3011	73	198.2763158	83.99999999	14.98684211	3
ENSG00000132970	5005	ENSMUSG00000029636	3996	93	1823.407895	2474.342105	5206.210526	960.5131579
ENSG00000188549	7292	ENSMUSG00000045838	4703	64	181.881579	100.8289474	396.25	99.14473684
ENSG00000140323	5031	ENSMUSG00000040035	8813	73	448.1447368	564.881579	19325.14474	4093.75
ENSG00000132975	2712	ENSMUSG00000041468	2468	93	109.1315789	169.3552632	677.3552632	147.5394737
ENSG00000128944	2032	ENSMUSG00000027331	4790	68	47.31578946	157.4342105	68.03947368	11.96052632
ENSG00000177600	1592	ENSMUSG00000025508	1052	99	996.2894737	658.4210525	877.3157895	185.8026316
ENSG00000177666	2428	ENSMUSG00000025509	1961	83	574.4342104	313.3421053	753.0394737	231.8552632
ENSG00000152484	4542	ENSMUSG00000029640	4327	98	334.631579	731.3421053	2544.671053	463.8157895
ENSG00000139182	4606	ENSMUSG00000008153	4077	95	3267.565789	6082.82895	19041.02632	4196.657895
ENSG00000177685	2685	ENSMUSG00000048200	1697	37	18.5	13.46052633	115.2368421	18.11842105
ENSG00000134028	2442	ENSMUSG00000022057	1441	65	0	0	0	1
ENSG00000122026	1080	ENSMUSG00000062152	483	94	14.78947369	24.7631579	1	0
ENSG00000177697	1922	ENSMUSG00000025510	1935	93	389.5526316	320.7763157	988.8552632	192.4078947
ENSG00000069206	3595	ENSMUSG00000022056	3469	68	1.000000006	0	3.473684211	0.842105263
ENSG00000139197	4313	ENSMUSG00000005069	3282	90	770.4999999	1123.026316	2251.736842	463.5789474
ENSG00000104722	4376	ENSMUSG00000022054	5782	83	7234.513159	9880.381581	17880.13158	3143.802632
ENSG00000177700	892	ENSMUSG00000038489	1650	100	602.8947368	458.8684211	263.3421053	39.28947368
ENSG00000104725	4083	ENSMUSG00000022055	3380	95	7458.592104	12331.94737	17183.89474	2737.486842
ENSG00000214063	1911	ENSMUSG00000025511	1995	86	129.1578947	61.13157895	530.2631579	134.9868421
ENSG00000184828	3759	ENSMUSG00000044646	4569	94	114.7236842	155.8421053	243.3684211	46.84210526
ENSG00000147459	12856	ENSMUSG00000044447	10335	93	627.3026316	446.8552631	587.4868421	106.0657895
ENSG00000134030	5866	ENSMUSG00000052928	4360	76	2179.763158	2244.657895	2794.315789	590.1447368
ENSG00000215009	1771	ENSMUSG00000047026	2154	86	1.355263156	2.394736832	1.986842105	0
ENSG00000147437	2148	ENSMUSG00000015812	411	72	16.39473685	9.986842097	21.68421053	3.171052632
ENSG00000101665	3087	ENSMUSG00000025880	4278	98	148.7236842	208.5394737	1156.157895	167.9473684
ENSG00000141627	2793	ENSMUSG00000035765	2471	94	209.8947369	315.6052631	2164.289474	419.4605263
ENSG00000184661	3743	ENSMUSG00000048922	7339	50	1.986842121	1.000000023	11.92105263	2
ENSG00000177830	4537	ENSMUSG00000025512	4237	77	434.9605263	592.9342106	2132.342105	256.9605263
ENSG00000177576	1128	ENSMUSG00000036299	1038	76	417.0394738	641.2631579	2951.421053	547.2368421
ENSG00000221818	2286	ENSMUSG00000022053	4342	99	0	0.999999992	30.93421053	6.960526316
ENSG00000177575	4302	ENSMUSG00000008845	4487	70	798.4868421	11.96052631	115.7763158	37.51315789
ENSG00000101670	4170	ENSMUSG00000053846	3787	80	16.94736844	13.90789472	193.5789474	28.60526316
ENSG00000122035	1543	ENSMUSG00000029641	1079	89	24.86842106	41.82894737	143.5657895	16.18421053
ENSG00000183020	4658	ENSMUSG00000002957	4580	97	1965.960527	2367.5	12869.42105	2591.197368
ENSG00000221914	2399	ENSMUSG00000022052	4009	97	331.4605263	715.0921053	2958.723684	534.2894737
ENSG00000122034	1385	ENSMUSG00000016503	1482	77	446.6842106	837.2236843	769.1842105	156.8421053
ENSG00000128928	4795	ENSMUSG00000027332	3665	89	954.1578948	775.3815792	3104.473684	463.8815789
ENSG00000167315	1977	ENSMUSG00000036880	1500	87	193.7763158	277.9605263	804.2368421	70.52631579
ENSG00000167306	9532	ENSMUSG00000025885	8646	90	73.57894733	157.3421052	2158.736842	574.0394737
ENSG00000240694	1095	ENSMUSG00000046204	5435	78	821.4605263	1506.921052	2967.065789	521.9342105
ENSG00000122033	1206	ENSMUSG00000016510	5127	64	219.7894737	298.0789474	1015.092105	220.8289474
ENSG00000092964	4906	ENSMUSG00000022048	4520	98	10680.48684	15656.52631	15215.09211	3101.605263
ENSG00000111701	879	ENSMUSG00000040613	2299	68	0	0	40.65789474	18.88157895
ENSG00000184344	1252	ENSMUSG00000030117	2125	70	0	0	0	0
ENSG00000140320	4526	ENSMUSG00000040007	4664	90	319.4210527	406.7631579	2212.328947	417.1184211
ENSG00000187569	1074	ENSMUSG00000046323	892	31	0	0	0	0
ENSG00000169105	2139	ENSMUSG00000074916	2066	92	42.96052631	33.93421053	69.07894737	12.97368421
ENSG00000139517	4625	ENSMUSG00000016520	4557	89	78.52631577	71.13157896	326.8289474	61.76315789
ENSG00000186184	3427	ENSMUSG00000029642	2011	90	298.3947368	454.5921051	748.4342105	120.7631579
ENSG00000184956	8003	ENSMUSG00000048191	8635	57	104.1315789	40.1710526	671.3157895	52.92105263
ENSG00000120907	3706	ENSMUSG00000045875	4137	79	41.09210528	40.3026316	491.7631579	62.85526316
ENSG00000128891	1730	ENSMUSG00000039983	2214	78	115.8947368	143.9342105	1305.539474	259.1315789
ENSG00000166133	2121	ENSMUSG00000027324	2706	78	82.7368421	78.9868421	269.1184211	41.89473684
ENSG00000169840	847	ENSMUSG00000053129	1773	96	0.999999996	2.750000003	8.973684211	1
ENSG00000139515	1527	ENSMUSG00000029644	1990	87	0	0	0	0
ENSG00000111704	2098	ENSMUSG00000012396	2242	56	0	0	0.986842105	0
ENSG00000180389	385	ENSMUSG00000016252	421	90	337.1052632	461.9342105	2426.947368	340.0526316
ENSG00000165556	2278	ENSMUSG00000029646	2145	92	0	0	0	0
ENSG00000137812	7685	ENSMUSG00000027326	8542	55	2.000000015	0.986842074	3.960526316	4.736842105
ENSG00000183463	522	ENSMUSG00000075543	662	78	0	0	0	0
ENSG00000198788	8634	ENSMUSG00000025515	4337	38	0.999999991	0	4.986842105	0
ENSG00000015592	2318	ENSMUSG00000022044	1511	97	2442.43421	2585.986842	7398.039474	1316.671053
ENSG00000122025	3861	ENSMUSG00000042817	6229	86	33.74999998	19.21052631	417.75	94.64473684
ENSG00000173262	3529	ENSMUSG00000003153	3717	77	1.000000007	30.90789476	6495.039474	1373.302632
ENSG00000172361	1824	ENSMUSG00000035394	2086	69	17.36842106	14.82894737	11.98684211	2.328947368
ENSG00000104228	4339	ENSMUSG00000022043	4051	81	245.631579	335.1578947	7516.421053	1310.065789
ENSG00000141644	4188	ENSMUSG00000024561	2897	65	679.3421053	740.1447369	1122.421053	253.1052632
ENSG00000142188	2773	ENSMUSG00000022964	2347	98	301	414.6578947	2968.868421	744.1973684
ENSG00000117983	20572	ENSMUSG00000066108	14864	35	20.47368425	23.10526315	6.473684211	1
ENSG00000051180	2407	ENSMUSG00000027323	3715	88	2.986842119	8.934210532	412.1184211	57.51315789
ENSG00000152520	5166	ENSMUSG00000029647	4378	75	262.25	271.3289473	1767.421053	325.2368421
ENSG00000120899	6318	ENSMUSG00000059456	4067	95	4473.026316	4508.710526	22248.84211	4681.144737
ENSG00000177692	1890	ENSMUSG00000039763	2093	73	24.64473684	32.82894737	201.4605263	53.11842105
ENSG00000176654	1701	ENSMUSG00000012396	2242	59	0	0	0.986842105	0
ENSG00000159131	5377	ENSMUSG00000022962	3988	85	226.0921053	370.1973684	1263.065789	316.3026316
ENSG00000059804	3969	ENSMUSG00000003153	3717	82	685.0526316	1067.868421	6495.039474	1373.302632
ENSG00000102755	7084	ENSMUSG00000029648	11202	81	434.75	307.1710526	2949.105263	583.4605263
ENSG00000065970	5525	ENSMUSG00000003154	5283	90	235.7236842	424.5131579	1834.118421	410.5131579
ENSG00000159140	11430	ENSMUSG00000022961	11129	86	1731.105263	2294.118421	15163.64474	2280.605263
ENSG00000132963	1330	ENSMUSG00000029649	734	95	295.5657894	469.4736842	2449.394737	492.4078947
ENSG00000139508	3354	ENSMUSG00000029650	2438	74	172.6447368	196.131579	293.9210526	57.67105263
ENSG00000171860	1955	ENSMUSG00000040552	3313	64	63.85526315	31.98684211	96.88157895	21.23684211
ENSG00000137824	3138	ENSMUSG00000070730	2604	84	576.723684	752.1052633	1659.921053	301.8684211
ENSG00000078902	3617	ENSMUSG00000025139	4333	70	3242.75	4458.184211	6040.013158	1248.710526
ENSG00000120903	4066	ENSMUSG00000022041	3525	82	85.78947367	113.75	71.13157895	11
ENSG00000132938	7278	ENSMUSG00000029651	8002	68	289.2368421	367.0394737	2790.815789	414.3815789
ENSG00000089818	2593	ENSMUSG00000030327	2386	94	965.7368422	2040.421053	6069.671053	1254.802632
ENSG00000154832	2966	ENSMUSG00000024560	2269	96	463.6447368	375.2763158	1910.75	399.7236842
ENSG00000174672	4565	ENSMUSG00000053046	4399	89	1186.592105	1303.157895	7819.447368	1639.25
ENSG00000120915	2230	ENSMUSG00000022040	2167	70	94.02631579	103.3552632	569.5526316	98.10526316
ENSG00000137880	953	ENSMUSG00000046814	645	92	83.27631578	56.28947369	8.960526316	0.986842105
ENSG00000104129	1013	ENSMUSG00000034278	1008	88	69.85526316	77.28947368	148.4078947	32.75
ENSG00000139514	7311	ENSMUSG00000041313	7527	86	964.8289472	1202.026315	2464.736842	411.8421053
ENSG00000111729	1283	ENSMUSG00000049037	1558	52	6.986842098	10.72368421	5.973684211	1
ENSG00000111729	1283	ENSMUSG00000043832	1327	50	6.986842098	10.72368421	22.90789474	9.960526316
ENSG00000111729	1283	ENSMUSG00000059639	776	50	6.986842098	10.72368421	0.986842105	0
ENSG00000111729	1283	ENSMUSG00000030148	2477	54	6.986842098	10.72368421	20.25	3.973684211
ENSG00000111729	1283	ENSMUSG00000067767	1174	37	6.986842098	10.72368421	0	0
ENSG00000111729	1283	ENSMUSG00000030147	737	39	6.986842098	10.72368421	0	0
ENSG00000154839	2950	ENSMUSG00000036223	1087	74	4.999999988	4.999999988	1	0
ENSG00000188277	2470	ENSMUSG00000055926	3056	86	48.2631579	41.9605263	148.6973684	31.22368421
ENSG00000122042	4411	ENSMUSG00000001687	2312	99	970.8947368	1252.25	5198.986842	979.8552632
ENSG00000166140	2563	ENSMUSG00000068580	2008	67	237.2236842	250.7763158	509.2368421	98.15789474
ENSG00000159147	2871	ENSMUSG00000022960	2712	77	100.9210526	105.0789474	861.9342105	195.2368421
ENSG00000182208	1545	ENSMUSG00000025147	1456	79	312.5921053	377.4868421	880.1710526	231.0131579
ENSG00000120885	3179	ENSMUSG00000022037	2579	68	38240.96053	37869.98684	26598.11842	5059.460526
ENSG00000141639	4736	ENSMUSG00000024558	4609	93	1179.118421	1301.960527	3770.276316	665.2368421
ENSG00000102781	7883	ENSMUSG00000041298	4117	94	385.8157894	526.7631579	2725.118421	606.7368421
ENSG00000184545	4784	ENSMUSG00000037887	4870	89	1008.526316	977.9736844	7553.039474	1507.355263
ENSG00000134042	5333	ENSMUSG00000064036	2550	65	856.986842	596.8421053	420.2236842	63.39473684
ENSG00000171847	1947	ENSMUSG00000043549	3022	26	30.56578948	20.2763158	4.592105263	1
ENSG00000171847	1947	ENSMUSG00000079112	1887	25	30.56578948	20.2763158	0	0
ENSG00000166143	873	ENSMUSG00000027317	852	41	0	1.539473689	0	0
ENSG00000249209	#N/A	ENSMUSG00000022956	838	42	#N/A	#N/A	2712.907895	527.8157895
ENSG00000249209	#N/A	ENSMUSG00000042962	642	42	#N/A	#N/A	3108.986842	581.6973684
ENSG00000177586	882	ENSMUSG00000049028	960	61	0	0	0	0
ENSG00000177586	882	ENSMUSG00000050803	939	59	0	0	0	0
ENSG00000177586	882	ENSMUSG00000066897	1042	57	0	0	0	0
ENSG00000177586	882	ENSMUSG00000058491	888	59	0	0	0	0
ENSG00000177586	882	ENSMUSG00000044106	930	57	0	0	0	0
ENSG00000205758	4565	ENSMUSG00000058240	2605	84	251.868421	436.3157895	1556.763158	259.25
ENSG00000205846	1613	ENSMUSG00000023349	1242	68	0	0	3.973684211	1.776315789
ENSG00000082212	3164	ENSMUSG00000024556	2499	88	211.1973684	285.6578947	683.5394737	111.3157895
ENSG00000166145	3076	ENSMUSG00000027315	2504	77	7.986842095	9.96052633	99.84210526	17.90789474
ENSG00000166527	1958	ENSMUSG00000030144	1323	62	0	0	0	0
ENSG00000168077	4030	ENSMUSG00000034463	3405	90	1163.631579	826.7236843	1171.473684	210.4210526
ENSG00000141642	2235	ENSMUSG00000036941	4971	91	35.89473683	54.64473684	1488.763158	230.4342105
ENSG00000141646	8856	ENSMUSG00000024515	3576	98	524.131579	488.8026316	1569	329.1578947
ENSG00000166523	2158	ENSMUSG00000030142	2519	65	12.94736842	1.986842092	1	0
ENSG00000104140	1705	ENSMUSG00000034226	1703	85	28.68421052	56.52631579	269.5657895	68.69736842
ENSG00000147419	3647	ENSMUSG00000022035	2227	95	495.8026314	909.8157896	1535.105263	275.8684211
ENSG00000132952	3814	ENSMUSG00000041264	4144	60	148.6973684	255.3421053	1427.644737	343.0921053
ENSG00000111732	2794	ENSMUSG00000040627	2644	92	0	0	0	0
ENSG00000104142	3896	ENSMUSG00000034216	4054	95	463.5789474	579.5921053	2720.315789	597.3026316
ENSG00000171320	3711	ENSMUSG00000022034	2913	69	0	0.999999996	5	1.973684211
ENSG00000132965	897	ENSMUSG00000060063	852	91	78.10526316	57.53947368	103.1973684	49.03947368
ENSG00000128917	3383	ENSMUSG00000027314	3747	86	51.63157894	35.52631579	122.2368421	25.01315789
ENSG00000102802	2374	ENSMUSG00000029659	3197	91	22.10526316	7.000000015	540.25	9.855263158
ENSG00000176624	3781	ENSMUSG00000037253	3738	93	154.8026316	233.75	1374.118421	277.7631579
ENSG00000197614	2882	ENSMUSG00000030116	1601	76	1.986842116	2.000000001	2	0
ENSG00000250644	#N/A	ENSMUSG00000045777	4197	37	#N/A	#N/A	741.25	166.0526316
ENSG00000117984	3036	ENSMUSG00000007891	2291	75	3407.578947	3930.842105	11793.02632	3251.526316
ENSG00000175664	1478	ENSMUSG00000029660	1459	59	4.223684217	6.881578949	8.486842105	1.986842105
ENSG00000168078	2022	ENSMUSG00000022033	1791	87	0.986842102	1.000000001	17.94736842	1
ENSG00000120694	4073	ENSMUSG00000029657	4261	89	1898.631579	3308.276316	12443.15789	2925.684211
ENSG00000187323	9860	ENSMUSG00000060534	5219	96	138.5263158	196.7236842	628.3552632	86.82894737
ENSG00000168079	4030	ENSMUSG00000022032	5596	87	182.2368421	44.93421053	21.93421053	4.986842105
ENSG00000128965	1849	ENSMUSG00000027313	1637	74	85.77631579	106.7631579	259.6710526	46.89473684
ENSG00000189233	3959	ENSMUSG00000061356	2745	75	2.000000015	0	2.578947368	0
ENSG00000128908	6333	ENSMUSG00000034154	6605	96	289.1578947	302.1447368	1589.210526	283.7236842
ENSG00000134046	5614	ENSMUSG00000024513	2449	97	313.9210526	381.5131579	1246.671053	242.3947368
ENSG00000134014	3398	ENSMUSG00000022031	2770	95	399.3815789	610.3421053	3252.776316	715.3289474
ENSG00000149043	2232	ENSMUSG00000031098	1609	73	0	0	0.986842105	0
ENSG00000101751	6056	ENSMUSG00000038425	2479	75	162.4473684	192.5526316	381.6184211	50.30263158
ENSG00000168081	1200	ENSMUSG00000045731	1894	82	28.63157894	69.71052632	312.4078947	51.68421053
ENSG00000186918	4808	ENSMUSG00000034522	2288	81	450.4605263	403.3157895	261.8684211	54.44736842
ENSG00000174448	761	ENSMUSG00000079608	1402	70	1.434210529	4.105263154	13.63157895	0
ENSG00000174448	761	ENSMUSG00000045048	1141	70	1.434210529	4.105263154	24.72368421	1
ENSG00000130598	837	ENSMUSG00000031097	943	93	1.289473687	0	5.973684211	0.368421053
ENSG00000166845	5722	ENSMUSG00000044906	2291	64	28.90789477	31.17105261	217.9605263	27.14473684
ENSG00000214050	1344	ENSMUSG00000034532	3684	84	44.18421053	79.42105264	329.75	44.10526316
ENSG00000187676	4254	ENSMUSG00000051950	4543	83	173.2631579	202.9342105	961.0131579	172.1710526
ENSG00000041353	7003	ENSMUSG00000024511	7525	94	281.5394737	583	1088.473684	216.4078947
ENSG00000166510	4317	ENSMUSG00000038903	1618	71	46.98684209	67.72368423	2.947368421	1
ENSG00000104290	13739	ENSMUSG00000007989	4157	98	500.131579	839.9210526	1179.671053	119.6842105
ENSG00000133105	2808	ENSMUSG00000053368	2539	80	1.815789468	0	27.05263158	3.710526316
ENSG00000130592	4565	ENSMUSG00000018819	2254	47	13.81578948	16.92105264	130.8157895	9.013157895
ENSG00000157021	903	ENSMUSG00000028218	1959	80	47.10526316	105.8157895	948.6447368	201.5131579
ENSG00000012232	6196	ENSMUSG00000021978	5862	97	967.2631576	1785.68421	8073.671053	1709.802632
ENSG00000178997	3023	ENSMUSG00000048647	6042	70	1.986842089	2.000000014	64.05263158	18.15789474
ENSG00000104299	2763	ENSMUSG00000021975	4142	97	104.6052632	110.3552631	639.1578947	97.44736842
ENSG00000196628	8744	ENSMUSG00000053477	8332	84	1503.921053	2278.539473	13013.77632	2245.157895
ENSG00000187446	3328	ENSMUSG00000014077	3299	98	783.1578945	1700.328947	4289.539474	679.1315789
ENSG00000073910	11592	ENSMUSG00000056602	10743	94	841.4605263	1419.894737	9974.513158	1841.131579
ENSG00000104147	1236	ENSMUSG00000072980	1082	65	3.302631585	1.434210522	9.736842105	1
ENSG00000137804	2417	ENSMUSG00000027306	4044	62	4.552631592	5.000000005	137.9078947	26.93421053
ENSG00000091164	6938	ENSMUSG00000024583	2558	98	634.5657895	1130.289474	1590.052632	362.0394737
ENSG00000091157	9078	ENSMUSG00000040560	7083	95	1055.092105	1774.210526	9292.855263	1878.013158
ENSG00000147421	4201	ENSMUSG00000021972	3120	93	124.8947369	67.18421054	945.3684211	150.4473684
ENSG00000137806	1477	ENSMUSG00000027305	1479	77	147.9078947	282.5921053	558.2236842	93.75
ENSG00000184682	1710	ENSMUSG00000043795	2251	34	0.99999999	0	17.98684211	0.986842105
ENSG00000137815	5021	ENSMUSG00000027304	4676	98	720.4736841	1300.513158	3575.592105	624.25
ENSG00000130595	1579	ENSMUSG00000061723	1124	89	10.17105262	1.986842112	3	0.986842105
ENSG00000197892	8778	ENSMUSG00000060012	5603	88	576.9473684	584.5394737	1722.934211	178.8289474
ENSG00000189167	1174	ENSMUSG00000056586	898	51	0	0	13.21052632	0
ENSG00000137825	1940	ENSMUSG00000027296	1818	92	541.8815791	766.3552632	6446.302632	932.3947368
ENSG00000139618	10930	ENSMUSG00000041147	10724	57	4.000000039	3.986842044	322.7763158	56.84210526
ENSG00000062524	3371	ENSMUSG00000027297	3206	79	43.32894735	56.82894736	952.1447368	100.9868421
ENSG00000139597	3198	ENSMUSG00000041132	1896	82	340.6184211	378.1710526	770.6315789	176.9473684
ENSG00000166532	5911	ENSMUSG00000040649	4626	96	352.4210527	390.7631579	1489.144737	166.6447368
ENSG00000103932	4672	ENSMUSG00000034032	5511	80	323.3289473	330.0263158	1130.078947	285.8026316
ENSG00000092445	3959	ENSMUSG00000027298	4966	86	2038.25	2680.236842	8827.131579	1596.552632
ENSG00000111752	5305	ENSMUSG00000040669	4019	84	127.4736842	170.5526316	2652.368421	477.9868421
ENSG00000176695	1167	ENSMUSG00000061195	1014	81	0	0	0	0
ENSG00000214026	1690	ENSMUSG00000037772	692	51	156.4605263	159.8026316	16.34210526	4.618421053
ENSG00000214026	1690	ENSMUSG00000075279	580	51	156.4605263	159.8026316	398.6315789	87.98684211
ENSG00000141934	1524	ENSMUSG00000052151	1646	76	131.0921053	126.5789474	115.6315789	27.82894737
ENSG00000120875	7257	ENSMUSG00000031530	2740	96	37.90789475	318.7105263	549.7236842	104.7631579
ENSG00000003056	2442	ENSMUSG00000007458	2539	92	348.8157896	689.4078949	2325.881579	491.6184211
ENSG00000167244	6979	ENSMUSG00000048583	5307	64	3668.486842	166.3157895	2500.236842	585.7763158
ENSG00000105556	2762	ENSMUSG00000042570	2576	81	221.8157895	210.4473684	1324.052632	231.8421053
ENSG00000083642	8074	ENSMUSG00000034021	8250	96	673.9078947	980.3421053	4698.486842	942.1842105
ENSG00000133872	1265	ENSMUSG00000031532	1820	79	2683.473685	4775.171052	7979.223684	1452.421053
ENSG00000104660	3159	ENSMUSG00000031513	2879	57	345.2368421	540.013158	2757.710526	471.6447368
ENSG00000105549	1320	ENSMUSG00000020317	1217	58	3.592105266	1.000000007	9.065789474	0.986842105
ENSG00000139187	1786	ENSMUSG00000030114	1414	53	19.93421053	7.960526324	3	1.986842105
ENSG00000177669	1663	ENSMUSG00000071113	975	58	2.394736849	1.986842095	2	0.407894737
ENSG00000183186	3124	ENSMUSG00000045912	6726	90	243.1973684	465.0394736	917.3157895	137.9473684
ENSG00000104671	1030	ENSMUSG00000031516	1750	83	237.6052631	406.4736842	1471	241.4605263
ENSG00000129946	2490	ENSMUSG00000020312	2249	78	741.5394736	522.631579	1211.842105	237.3815789
ENSG00000175899	4916	ENSMUSG00000030111	4605	72	1596.131579	2357.881579	154.4605263	68.28947368
ENSG00000157110	3470	ENSMUSG00000031586	2771	99	69.76315787	39.90789476	101.6842105	22.94736842
ENSG00000181781	1606	ENSMUSG00000035963	1248	78	3.197368431	1.394736849	8.526315789	0
ENSG00000099866	1570	ENSMUSG00000020310	1420	46	39.52631579	33.18421053	4.723684211	0
ENSG00000133116	5057	ENSMUSG00000058488	5018	85	13.96052634	23.97368423	657.2763158	194.6052632
ENSG00000133121	6333	ENSMUSG00000016128	5847	89	364.9210526	603.8815789	561.2763158	168.0131579
ENSG00000111788	3011	ENSMUSG00000035842	4149	75	12.01315789	4.749999999	85.89473684	13.43421053
ENSG00000141933	1113	ENSMUSG00000020308	1101	86	74.96052632	53.84210526	1419.078947	246.4078947
ENSG00000197265	1532	ENSMUSG00000031585	911	94	109.2236842	148.2236842	262.6842105	48.71052632
ENSG00000099804	1442	ENSMUSG00000020307	1262	99	496.4736843	545.2368422	964.1315789	190.9078947
ENSG00000099804	1442	ENSMUSG00000020870	1252	90	496.4736843	545.2368422	376.3289474	91.30263158
ENSG00000180176	1982	ENSMUSG00000000214	2316	78	3.973684208	7.328947359	656.6052632	38.01315789
ENSG00000174197	12189	ENSMUSG00000033943	13931	80	342.6184211	413.25	2965.526316	443.6710526
ENSG00000104687	3022	ENSMUSG00000031584	2673	81	304.1447368	583.8947367	950.7631579	216.0131579
ENSG00000133119	2898	ENSMUSG00000033970	1317	97	37.85526315	70.67105263	196.9868421	34.73684211
ENSG00000197540	947	ENSMUSG00000054206	1287	68	2.921052626	1.000000001	57.63157895	9.105263158
ENSG00000172270	2259	ENSMUSG00000023175	1591	65	3729.092105	4544.368421	15415.30263	3219.131579
ENSG00000172915	11194	ENSMUSG00000027799	10960	96	1044.894737	1997.934211	14450.46053	2434.921053
ENSG00000214776	2982	ENSMUSG00000047228	4753	64	0	0	239.4210526	40.72368421
ENSG00000137802	7263	ENSMUSG00000033902	6960	86	716.5526316	623.1052631	3542.763158	719.9078947
ENSG00000104691	810	ENSMUSG00000052906	1377	74	30.19736842	79.39473684	431.4473684	87.63157895
ENSG00000177511	10154	ENSMUSG00000056812	6387	97	1689.06579	3557.894737	6075.223684	1186.131579
ENSG00000111796	1447	ENSMUSG00000079295	549	40	1.94736843	0	0	0
ENSG00000111796	1447	ENSMUSG00000030361	1314	46	1.94736843	0	0	0
ENSG00000111796	1447	ENSMUSG00000030325	2558	46	1.94736843	0	1.986842105	0
ENSG00000111796	1447	ENSMUSG00000030154	1687	44	1.94736843	0	1.986842105	0
ENSG00000111796	1447	ENSMUSG00000079298	2202	45	1.94736843	0	1.986842105	0
ENSG00000111796	1447	ENSMUSG00000079299	1317	46	1.94736843	0	0	0
ENSG00000104695	1959	ENSMUSG00000009630	1822	100	1321.092105	2183.671053	3853.342105	741.3947368
ENSG00000183734	1852	ENSMUSG00000009248	1605	73	6.986842114	1.986842097	13.55263158	2
ENSG00000119547	16235	ENSMUSG00000045991	15906	98	52.92105262	84.94736845	345.9342105	48.96052632
ENSG00000099822	3406	ENSMUSG00000020331	3195	90	1745.605263	1739.644737	7457.263158	1433.289474
ENSG00000064201	1701	ENSMUSG00000000244	2090	50	6.881578939	6.105263153	3.552631579	2.236842105
ENSG00000066926	3871	ENSMUSG00000024588	2187	86	228.631579	310.2236842	1601.947368	337.7368421
ENSG00000134440	2926	ENSMUSG00000024587	2612	93	1367.092105	2230.947368	6730.644737	1270.815789
ENSG00000099821	3821	ENSMUSG00000020329	3749	66	341.5131579	308.4078948	1389.565789	333.1052632
ENSG00000110848	1697	ENSMUSG00000030156	1621	57	6.210526307	1.631578953	0	0.986842105
ENSG00000110651	1687	ENSMUSG00000037706	1533	71	3389.315789	3150.065789	10051.59211	2124.039474
ENSG00000081923	5818	ENSMUSG00000039529	6686	94	74.72368418	38.0526316	164.9605263	12
ENSG00000070388	734	ENSMUSG00000020327	2129	81	10.01315789	13.44736842	158.5657895	21.48684211
ENSG00000049759	9625	ENSMUSG00000024589	3663	91	1334.736842	2076.447369	3361.118421	743.6184211
ENSG00000172322	5117	ENSMUSG00000030158	1315	71	1.999999985	0	4	0
ENSG00000184281	2044	ENSMUSG00000045752	1760	61	199.3157895	162.5789474	1073.092105	238.4868421
ENSG00000180660	2511	ENSMUSG00000056947	2336	100	7.9736842	3.000000003	77.40789474	27.90789474
ENSG00000070985	3944	ENSMUSG00000009246	4849	84	1.986842102	1.000000006	21.69736842	4.434210526
ENSG00000133083	9046	ENSMUSG00000027797	5870	98	2891.486842	6231.552632	25343.23684	3892.210526
ENSG00000053918	3480	ENSMUSG00000009545	3087	87	22.53947367	15.93421054	30.36842105	0.289473684
ENSG00000205726	19664	ENSMUSG00000022957	19980	95	1688.631579	1959.421053	8275.460526	1690.578947
ENSG00000070404	2511	ENSMUSG00000020325	1718	81	158.5131579	91.32894738	65.69736842	8.921052632
ENSG00000168970	3451	ENSMUSG00000033852	5232	83	407.4078947	229.4605263	464.8815789	100.3947368
ENSG00000129757	1983	ENSMUSG00000037664	1839	48	224.0657895	158.3289474	274.5921053	39.09210526
ENSG00000165682	1109	ENSMUSG00000030159	1134	62	0	0	0	2.986842105
ENSG00000243708	2985	ENSMUSG00000033852	5232	81	325.618421	184.1578947	464.8815789	100.3947368
ENSG00000120669	2506	ENSMUSG00000027794	2364	42	31.86842106	20.81578947	0	0
ENSG00000250709	#N/A	ENSMUSG00000027794	2364	42	#N/A	#N/A	0	0
ENSG00000242715	1281	ENSMUSG00000048655	3254	55	2.368421045	7.421052624	8.960526316	0
ENSG00000110628	2193	ENSMUSG00000000154	1663	76	50.86842105	51.98684211	16.75	1
ENSG00000197992	1673	ENSMUSG00000046080	3333	58	2.973684218	21.13157895	14.77631579	3
ENSG00000150048	2684	ENSMUSG00000033082	3085	67	25.9605263	5.986842111	36.94736842	3.986842105
ENSG00000185198	1073	ENSMUSG00000020323	2693	68	0	0	78.01315789	9.144736842
ENSG00000099864	2872	ENSMUSG00000035863	2651	80	2693.276316	2916.68421	8687.960526	1894
ENSG00000172243	3078	ENSMUSG00000079293	2270	59	43.59210526	23.15789474	5.986842105	0
ENSG00000133104	5365	ENSMUSG00000036580	5362	86	587.0657895	624.6578947	1526.723684	372.8552632
ENSG00000181649	955	ENSMUSG00000010760	757	58	7.000000002	16.98684211	0	0
ENSG00000099812	2864	ENSMUSG00000035852	2447	62	2.000000011	1.000000006	26.19736842	5
ENSG00000205531	3287	ENSMUSG00000059119	2285	92	1054.881579	1467.105263	4252.578947	864.0921053
ENSG00000103966	3983	ENSMUSG00000027293	3730	97	108.2763158	96.64473682	652.9868421	140.5
ENSG00000011304	3281	ENSMUSG00000006498	2940	96	378.6447368	259.8289474	1156.236842	203.2236842
ENSG00000188089	5648	ENSMUSG00000050211	4477	75	3.986842121	1.999999977	481.8289474	519.6710526
ENSG00000159337	3713	ENSMUSG00000070719	3688	70	2.000000024	3.973684209	2.973684211	0
ENSG00000173391	2511	ENSMUSG00000030162	3570	60	41.85526317	44.32894736	0	0
ENSG00000133101	2302	ENSMUSG00000027793	1564	76	73.84210526	170.3157895	34.72368421	4.842105263
ENSG00000110619	2877	ENSMUSG00000010755	3222	89	341.1052632	689.5921052	1742.105263	239.3157895
ENSG00000168907	3409	ENSMUSG00000046971	3116	71	0	0	2.973684211	0
ENSG00000198796	7303	ENSMUSG00000032845	5822	40	1.921052613	4.986842115	12.86842105	2
ENSG00000172175	8793	ENSMUSG00000032688	5106	88	133.7236843	141.6710527	355.5657895	70.89473684
ENSG00000165685	2830	ENSMUSG00000030160	2875	79	4.000000011	9.973684212	0	0
ENSG00000133863	10110	ENSMUSG00000009628	9622	52	15.98684217	15.98684217	66.90789474	10
ENSG00000180440	3207	ENSMUSG00000056306	3083	96	116.7236842	433.0657895	1512.605263	277.8684211
ENSG00000129951	2360	ENSMUSG00000035835	2935	84	371.4473685	421.2236843	3407.263158	477.5526316
ENSG00000172733	3768	ENSMUSG00000049184	2139	95	61.68421054	90.27631581	740.6447368	182.3552632
ENSG00000133111	2304	ENSMUSG00000036615	2154	66	48.77631578	58.92105263	988.0921053	200.0789474
ENSG00000074657	6696	ENSMUSG00000042439	4993	72	786.6315789	919.671053	2322.421053	408.0263158
ENSG00000165392	5745	ENSMUSG00000031583	5062	69	85.35526319	77.77631579	360.0921053	82.72368421
ENSG00000120693	5592	ENSMUSG00000027796	5368	89	263.3684211	157.5789473	652.6578947	169.8947368
ENSG00000241837	1235	ENSMUSG00000022956	838	82	745.5921052	1252.802632	2712.907895	527.8157895
ENSG00000241837	1235	ENSMUSG00000042962	642	79	745.5921052	1252.802632	3108.986842	581.6973684
ENSG00000166562	824	ENSMUSG00000024516	849	97	296.7763158	507.6184211	1276.605263	247.7236842
ENSG00000134443	848	ENSMUSG00000024517	862	58	1.000000005	8.907894741	199.8947368	42.78947368
ENSG00000134539	3261	ENSMUSG00000030165	959	53	0	0	0	0
ENSG00000120697	1281	ENSMUSG00000036632	1471	89	65.22368421	106.1578947	457.3157895	83.68421053
ENSG00000134438	3197	ENSMUSG00000024518	1669	86	0	0	3	0
ENSG00000166569	1966	ENSMUSG00000024519	1759	91	0	0	1	0
ENSG00000243927	990	ENSMUSG00000039680	846	85	191.0789474	285.3157894	635.5263158	113.4210526
ENSG00000074695	4830	ENSMUSG00000041891	4463	88	332.2236842	359.1447368	1361.210526	259.7894737
ENSG00000021762	3887	ENSMUSG00000037606	4116	84	236.0657895	236.5657895	1327.302632	256.7763158
ENSG00000166887	4877	ENSMUSG00000027291	4384	97	1487	1759.144737	3456.644737	712.4736842
ENSG00000157168	5450	ENSMUSG00000062991	2837	70	62.44736842	75.07894736	250.4210526	37.77631579
ENSG00000198743	11574	ENSMUSG00000089774	#N/A	93	438.0789473	594.0789473	#N/A	#N/A
ENSG00000120699	1410	ENSMUSG00000027752	1312	92	75.13157895	89.31578947	432.0394737	75.86842105
ENSG00000196415	1001	ENSMUSG00000057729	968	62	6.999999994	21.77631578	44.35526316	6.105263158
ENSG00000159197	803	ENSMUSG00000039672	1767	84	6.986842109	9.144736846	85.88157895	10.97368421
ENSG00000213809	1590	ENSMUSG00000030149	3415	59	7.105263168	6.000000004	1	0
ENSG00000183287	3214	ENSMUSG00000046318	1937	90	8.447368422	20.97368421	90.28947368	11.84210526
ENSG00000197561	920	ENSMUSG00000020125	920	70	6.605263159	4.960526319	1	0
ENSG00000103978	4058	ENSMUSG00000033808	3034	89	245.6973684	388.5657895	1247.881579	305.6578947
ENSG00000197766	1155	ENSMUSG00000061780	864	66	52.90789473	26.94736842	0	0
ENSG00000102710	3502	ENSMUSG00000027751	3755	60	237.1447368	215	1422.065789	266.1447368
ENSG00000166603	1438	ENSMUSG00000047259	999	93	22.92105264	21.89473684	52.21052632	21.84210526
ENSG00000175221	3227	ENSMUSG00000013833	3172	87	702.7368422	563.368421	2535.276316	404.9473684
ENSG00000101542	3496	ENSMUSG00000050840	4012	96	417.4473684	360.6710526	922.75	137.4210526
ENSG00000182170	870	ENSMUSG00000050276	1820	57	0	0	0	0
ENSG00000176641	9501	ENSMUSG00000047496	5475	97	145.8684211	116.9342106	464.8947368	108.3947368
ENSG00000184350	1454	ENSMUSG00000048965	3553	73	3.486842106	2.999999994	492.3684211	106.7368421
ENSG00000197563	4873	ENSMUSG00000056536	4213	87	93.92105261	116.6578948	347.5657895	69.28947368
ENSG00000222018	756	ENSMUSG00000051728	756	70	28.09210526	46.97368421	0	0
ENSG00000214013	5234	ENSMUSG00000062646	4780	84	99.56578946	104.6842105	396.3947368	87.82894737
ENSG00000005801	3626	ENSMUSG00000069184	1629	33	209.2763158	221.6447369	71.59210526	8.026315789
ENSG00000005801	3626	ENSMUSG00000030446	2304	37	209.2763158	221.6447369	117.2894737	17.98684211
ENSG00000005801	3626	ENSMUSG00000058331	2311	34	209.2763158	221.6447369	103.1184211	35.17105263
ENSG00000005801	3626	ENSMUSG00000058883	2499	35	209.2763158	221.6447369	82.56578947	23.25
ENSG00000005801	3626	ENSMUSG00000071285	2624	34	209.2763158	221.6447369	489.4210526	74.72368421
ENSG00000005801	3626	ENSMUSG00000071291	1898	31	209.2763158	221.6447369	189.6184211	73.59210526
ENSG00000005801	3626	ENSMUSG00000048280	4637	40	209.2763158	221.6447369	485.5789474	58.89473684
ENSG00000005801	3626	ENSMUSG00000057842	3909	36	209.2763158	221.6447369	82.38157895	20.98684211
ENSG00000005801	3626	ENSMUSG00000055341	2117	38	209.2763158	221.6447369	7.473684211	8
ENSG00000005801	3626	ENSMUSG00000055480	3488	38	209.2763158	221.6447369	132.6315789	16.5
ENSG00000005801	3626	ENSMUSG00000071281	4124	31	209.2763158	221.6447369	300.2105263	93.19736842
ENSG00000005801	3626	ENSMUSG00000055560	3241	13	209.2763158	221.6447369	72.03947368	10
ENSG00000005801	3626	ENSMUSG00000074824	1383	27	209.2763158	221.6447369	19.78947368	4.894736842
ENSG00000005801	3626	ENSMUSG00000057396	3486	36	209.2763158	221.6447369	205.5789474	37.84210526
ENSG00000005801	3626	ENSMUSG00000051037	2712	30	209.2763158	221.6447369	104.5263158	21.88157895
ENSG00000005801	3626	ENSMUSG00000078994	2033	28	209.2763158	221.6447369	49.75	5.947368421
ENSG00000005801	3626	ENSMUSG00000058900	1648	29	209.2763158	221.6447369	90.52631579	11.98684211
ENSG00000005801	3626	ENSMUSG00000059839	1785	28	209.2763158	221.6447369	238.25	61.81578947
ENSG00000005801	3626	ENSMUSG00000078995	4079	28	209.2763158	221.6447369	36.84210526	2.986842105
ENSG00000005801	3626	ENSMUSG00000069206	5043	28	209.2763158	221.6447369	397.6447368	22.90789474
ENSG00000005801	3626	ENSMUSG00000052909	1137	26	209.2763158	221.6447369	0.513157895	0
ENSG00000180509	4002	ENSMUSG00000039639	3155	75	2.999999987	1.999999974	1	1
ENSG00000180138	2404	ENSMUSG00000024576	3379	90	42.68421052	84.44736842	6292.881579	1117.986842
ENSG00000198858	1809	ENSMUSG00000035781	1810	84	294.8947367	384.6973685	8314.473684	1549.026316
ENSG00000133110	3377	ENSMUSG00000027750	3292	90	10.57894736	9.947368427	85.96052632	10.96052632
ENSG00000134444	5656	ENSMUSG00000026319	4298	91	452.1973684	655.3157895	2013.210526	353.7763158
ENSG00000159200	4530	ENSMUSG00000022951	2388	91	546.1842105	854.1184208	2141.710526	431.9473684
ENSG00000167311	1691	ENSMUSG00000070424	1860	75	1.99999999	3.000000007	3.065789474	1
ENSG00000116014	1624	ENSMUSG00000035773	3073	82	12.27631579	5.999999993	275.9078947	56.30263158
ENSG00000129744	1312	ENSMUSG00000030996	1431	76	0.999999995	0	3	0
ENSG00000141655	4549	ENSMUSG00000026321	5022	67	47.88157893	73.98684209	266.5526316	36.89473684
ENSG00000172728	5249	ENSMUSG00000046152	3136	75	74.19736845	75.80263158	308.1842105	32.84210526
ENSG00000129749	1944	ENSMUSG00000066279	2513	91	3.171052621	5.118421061	52.21052632	0
ENSG00000133107	4074	ENSMUSG00000027748	3469	96	13.94736843	34.81578947	820.3947368	157.0526316
ENSG00000141664	5518	ENSMUSG00000038866	6658	84	243.4473684	361.8289474	1536.236842	323.9473684
ENSG00000110713	8103	ENSMUSG00000063550	5942	60	409.7894737	502.2236842	1582.657895	338.9736842
ENSG00000116017	2788	ENSMUSG00000019564	5528	81	31.40789474	16.14473683	345.9078947	70.63157895
ENSG00000111196	2589	ENSMUSG00000030188	608	97	32.5131579	36.59210525	74.75	13.86842105
ENSG00000159212	3860	ENSMUSG00000022949	3756	55	24.94736843	4.434210502	538.6447368	190.4868421
ENSG00000081913	6230	ENSMUSG00000044340	6226	87	1009.578947	1158	4513.802632	899.0657895
ENSG00000159216	8488	ENSMUSG00000022952	6940	93	79.85526315	19.00000001	43.78947368	14.21052632
ENSG00000065268	1551	ENSMUSG00000035754	1397	83	241.2236841	181.5526316	1682.631579	279.1842105
ENSG00000198042	3571	ENSMUSG00000031578	1857	88	87.13157895	242.6184211	928.1315789	153.0394737
ENSG00000060140	2995	ENSMUSG00000032899	3558	77	72.34210525	251.7236842	9.144736842	1
ENSG00000129696	2552	ENSMUSG00000031577	3216	71	84.10526315	129.7368421	1045.342105	155.8947368
ENSG00000060138	1974	ENSMUSG00000030189	1885	86	252.8552631	50.69736843	859.0657895	179.4210526
ENSG00000171791	7589	ENSMUSG00000057329	7191	90	227.631579	297.8026316	928.9078947	207.8815789
ENSG00000103994	10459	ENSMUSG00000027288	9085	76	1673.065789	2188.25	14198.76316	2511.763158
ENSG00000116032	3253	ENSMUSG00000035745	3296	74	13.28947367	18.27631578	73.17105263	19.31578947
ENSG00000133874	1868	ENSMUSG00000039328	3545	96	17.92105264	15.19736842	214.4736842	18.86842105
ENSG00000133878	1706	ENSMUSG00000039661	1734	96	707.881579	833.8026316	3016.789474	457.75
ENSG00000182087	2708	ENSMUSG00000013858	2297	80	1002.5	1000.315789	3857.013158	656.7894737
ENSG00000120686	3175	ENSMUSG00000027746	3504	66	261.2894737	551.3026315	1213.078947	253.7236842
ENSG00000148985	2244	ENSMUSG00000030990	3098	71	137.9078947	182.8421053	527.3421053	92.43421053
ENSG00000121377	1096	ENSMUSG00000054497	954	66	1.000000004	0	0	0
ENSG00000064666	2454	ENSMUSG00000004665	2460	94	49.64473686	18.98684211	210.8684211	54.92105263
ENSG00000156687	9478	ENSMUSG00000063626	3589	96	279.8026316	649.6973685	845.6052632	103.8815789
ENSG00000119537	5435	ENSMUSG00000009905	2079	92	326.0789474	503.5131579	854.4868421	180.5263158
ENSG00000121318	924	ENSMUSG00000057754	927	56	3.986842106	3.434210521	0	0
ENSG00000121318	924	ENSMUSG00000053389	927	56	3.986842106	3.434210521	0	0
ENSG00000121318	924	ENSMUSG00000063478	930	57	3.986842106	3.434210521	0	0
ENSG00000121318	924	ENSMUSG00000061977	909	54	3.986842106	3.434210521	0	0
ENSG00000121318	924	ENSMUSG00000051153	903	52	3.986842106	3.434210521	0	0
ENSG00000092531	2344	ENSMUSG00000027287	3013	87	127.4342105	103.1973684	402.1184211	90.61842105
ENSG00000119541	3321	ENSMUSG00000009907	7572	95	294.1184211	426.25	1408.052632	251.8552632
ENSG00000215262	3740	ENSMUSG00000031576	3659	62	0	0	113.6973684	14.35526316
ENSG00000185917	5034	ENSMUSG00000022948	1817	76	155.4605263	167.1184211	314.5131579	37.44736842
ENSG00000206075	3078	ENSMUSG00000067006	2750	89	0	0	5	0
ENSG00000180979	2651	ENSMUSG00000027286	2127	95	118.4868421	128.0131579	850.9736842	188.4868421
ENSG00000150893	14990	ENSMUSG00000037016	12378	88	86.80263166	58.88157897	215.7763158	22.93421053
ENSG00000212128	1637	ENSMUSG00000071150	918	57	0.618421057	0	0	0
ENSG00000212128	1637	ENSMUSG00000056901	1044	50	0.618421057	0	0	0
ENSG00000212128	1637	ENSMUSG00000060412	930	49	0.618421057	0	0	0
ENSG00000064687	6900	ENSMUSG00000035722	6696	77	252.0921053	156.7894737	1479.223684	237.8552632
ENSG00000166634	1278	ENSMUSG00000059956	1739	71	0	0	0	0
ENSG00000137814	3949	ENSMUSG00000027285	3218	70	143.2631579	238.75	745.5789474	75.51315789
ENSG00000197641	4019	ENSMUSG00000048775	1607	74	0	0	0	0
ENSG00000133115	2205	ENSMUSG00000027744	1780	91	0	0	90.42105263	0.986842105
ENSG00000147475	6129	ENSMUSG00000031483	3874	97	369.1052631	474.1052632	2220.328947	484.6052632
ENSG00000159433	19765	ENSMUSG00000033705	15184	49	537.131579	322.6710527	1299.539474	246.3026316
ENSG00000177105	1629	ENSMUSG00000073982	1356	100	274.3157894	307.6578947	1031.973684	169.6842105
ENSG00000120685	5285	ENSMUSG00000049504	4508	79	230.0657895	328.2368421	1210.723684	206.3026316
ENSG00000167323	4038	ENSMUSG00000030987	3615	96	943.1578947	1307.210527	3583.131579	596.5657895
ENSG00000212127	1472	ENSMUSG00000071147	939	47	37.60526316	78.11842104	0	0
ENSG00000212127	1472	ENSMUSG00000030194	918	48	37.60526316	78.11842104	0	0
ENSG00000212127	1472	ENSMUSG00000059410	937	49	37.60526316	78.11842104	0	0
ENSG00000212127	1472	ENSMUSG00000056926	930	47	37.60526316	78.11842104	0	0
ENSG00000212127	1472	ENSMUSG00000071149	933	45	37.60526316	78.11842104	0	0
ENSG00000212127	1472	ENSMUSG00000062528	951	45	37.60526316	78.11842104	0	0
ENSG00000212127	1472	ENSMUSG00000030196	939	47	37.60526316	78.11842104	0	0
ENSG00000212127	1472	ENSMUSG00000058349	1158	44	37.60526316	78.11842104	0	0
ENSG00000212127	1472	ENSMUSG00000057381	1002	46	37.60526316	78.11842104	0	0
ENSG00000212127	1472	ENSMUSG00000063762	963	43	37.60526316	78.11842104	0	0
ENSG00000212127	1472	ENSMUSG00000062952	1002	46	37.60526316	78.11842104	0	0
ENSG00000159228	1690	ENSMUSG00000051483	1237	87	939.0921053	872.3421053	1801.236842	324.3421053
ENSG00000212126	900	ENSMUSG00000059382	888	49	0	0.999999995	0	0
ENSG00000212126	900	ENSMUSG00000053217	994	44	0	0.999999995	0	0
ENSG00000206073	1777	ENSMUSG00000044594	1647	60	5.894736836	0	0	0
ENSG00000206073	1777	ENSMUSG00000058017	1164	59	5.894736836	0	0	0
ENSG00000206073	1777	ENSMUSG00000073602	1653	58	5.894736836	0	1	0
ENSG00000206073	1777	ENSMUSG00000073601	1659	56	5.894736836	0	0	0
ENSG00000167325	3197	ENSMUSG00000030978	3029	97	194.1447368	306.7236842	596.7236842	109.3815789
ENSG00000180448	4402	ENSMUSG00000035697	4279	78	218.2105263	162.9868421	298.5394737	102.3421053
ENSG00000140326	4825	ENSMUSG00000027284	18038	88	151.9473684	137.2894737	5554.921053	1111.355263
ENSG00000212125	930	ENSMUSG00000059382	888	48	2.855263154	7.2368421	0	0
ENSG00000212125	930	ENSMUSG00000053217	994	43	2.855263154	7.2368421	0	0
ENSG00000212124	900	ENSMUSG00000059382	888	48	0.999999995	4.223684214	0	0
ENSG00000212124	900	ENSMUSG00000053217	994	44	0.999999995	4.223684214	0	0
ENSG00000226761	897	ENSMUSG00000059382	888	49	1.644736839	0	0	0
ENSG00000226761	897	ENSMUSG00000053217	994	44	1.644736839	0	0	0
ENSG00000147471	2568	ENSMUSG00000031485	1989	86	387.1578949	577.75	2168.578947	393.8157895
ENSG00000206072	1179	ENSMUSG00000026327	2084	66	0	0	1.986842105	0
ENSG00000159231	1169	ENSMUSG00000022947	1170	85	74.72368421	69.27631579	344.4342105	110.6578947
ENSG00000142197	7847	ENSMUSG00000022946	7286	86	308.1447368	445.368421	4950.565789	995.6447368
ENSG00000188811	3556	ENSMUSG00000042997	5001	83	175.1447369	249.75	559.3684211	94.19736842
ENSG00000057149	1777	ENSMUSG00000044594	1647	59	0	0	0	0
ENSG00000057149	1777	ENSMUSG00000058017	1164	58	0	0	0	0
ENSG00000057149	1777	ENSMUSG00000073602	1653	57	0	0	1	0
ENSG00000057149	1777	ENSMUSG00000073601	1659	55	0	0	0	0
ENSG00000186136	945	ENSMUSG00000057699	933	46	0	0.999999995	0	0
ENSG00000166396	2596	ENSMUSG00000067001	1957	73	0	0	2	0
ENSG00000183722	2110	ENSMUSG00000048332	2108	97	583.6447368	360.1052631	1009.315789	293.8026316
ENSG00000159256	4249	ENSMUSG00000039456	4015	82	272.0526316	357.7631579	1026.118421	226.7631579
ENSG00000020181	6141	ENSMUSG00000031486	5499	87	268.2105263	249.5263158	1040.105263	164.1184211
ENSG00000099817	2866	ENSMUSG00000004667	2488	98	957.5394737	1182.894737	1738.539474	438.2236842
ENSG00000128881	6927	ENSMUSG00000090100	#N/A	64	289.7236842	438.4078947	#N/A	#N/A
ENSG00000221996	945	ENSMUSG00000073979	940	84	0	0	0	0
ENSG00000132109	1898	ENSMUSG00000030966	2775	68	28.49999999	25.85526315	98.48684211	96.01315789
ENSG00000133103	7005	ENSMUSG00000027742	2960	86	206.0657895	322.0526316	1511.302632	336.8421053
ENSG00000159259	2292	ENSMUSG00000022945	2372	84	59.9736842	85.39473685	10.88157895	1
ENSG00000171999	900	ENSMUSG00000073974	948	93	0	0.999999995	0	0
ENSG00000167468	594	ENSMUSG00000075706	1223	83	1726.618421	2081.618421	776.9736842	142.8421053
ENSG00000197632	2624	ENSMUSG00000062345	2058	75	0.986842103	4.999999994	0.763157895	0
ENSG00000181963	1064	ENSMUSG00000073973	972	87	0	0	1	0
ENSG00000159261	2350	ENSMUSG00000047109	1457	93	1.000000014	0	18.94736842	0
ENSG00000064932	5448	ENSMUSG00000035673	4997	76	311.9342106	91.6842105	941.6184211	204.4078947
ENSG00000159263	5588	ENSMUSG00000062713	3114	89	55.76315786	44.11842105	8.973684211	1
ENSG00000104221	1973	ENSMUSG00000031487	1383	83	162.0921053	220.1184211	508.3157895	99.75
ENSG00000150907	5722	ENSMUSG00000044167	5552	89	212.7105263	156.8684211	1945.131579	352.5263158
ENSG00000102738	1293	ENSMUSG00000031533	1243	64	76.55263157	103.9078947	439.4868421	90.97368421
ENSG00000139083	6004	ENSMUSG00000030199	5707	89	141.631579	167.0657895	821.1710526	161.6052632
ENSG00000159267	7114	ENSMUSG00000040820	4021	76	227.868421	271.1578948	556.3026316	149.4078947
ENSG00000156675	7971	ENSMUSG00000031488	7967	60	85.96052635	88.9473684	133.3026316	42.86842105
ENSG00000159459	7761	ENSMUSG00000027272	7768	92	342.9078947	548.3684211	2470.460526	489.4210526
ENSG00000197790	954	ENSMUSG00000073971	954	90	0	0	0	0
ENSG00000183145	2235	ENSMUSG00000022941	1531	52	0	0	10.98684211	1
ENSG00000226288	1115	ENSMUSG00000073969	975	73	0	0	0	0
ENSG00000166401	4149	ENSMUSG00000026315	3006	78	51.03947368	45.7236842	339.7763158	64.84210526
ENSG00000185808	3962	ENSMUSG00000022940	1844	81	72.56578949	112.0921052	410.7763158	68.96052632
ENSG00000121380	3082	ENSMUSG00000030200	2504	67	0.999999995	1.684210524	0	0
ENSG00000232268	1050	ENSMUSG00000073969	975	72	0.105263163	0	0	0
ENSG00000167333	3311	ENSMUSG00000073968	2315	77	129.25	177.9605263	171.2894737	30.53947368
ENSG00000118046	3278	ENSMUSG00000003068	2792	89	623.6710525	526.5657897	3560.526316	645.7105263
ENSG00000169154	1373	ENSMUSG00000039720	1355	71	0	0	23.75	3
ENSG00000182670	13281	ENSMUSG00000040785	9819	75	2482.236842	3963.539473	41339.72368	7962.763158
ENSG00000188778	2644	ENSMUSG00000031489	2893	79	3.999999996	1.000000008	96.30263158	8.973684211
ENSG00000081138	7159	ENSMUSG00000026312	5956	97	51.88157895	81.86842102	528.5	110.7236842
ENSG00000070018	10081	ENSMUSG00000030201	9770	98	412.75	423.8552631	2588.815789	420.5394737
ENSG00000197428	1124	ENSMUSG00000073967	969	88	0	0	1	0
ENSG00000120690	4283	ENSMUSG00000036461	4314	88	91.81578948	82.73684213	247.8684211	57.85526316
ENSG00000180785	2632	ENSMUSG00000070423	2915	93	1.000000002	1.000000002	14	4
ENSG00000187840	855	ENSMUSG00000031490	787	90	25.90789474	15.94736843	95.5	10.92105263
ENSG00000099625	3418	ENSMUSG00000035640	3686	78	174.2368421	252.6710526	15168.17105	2313.5
ENSG00000099625	3418	ENSMUSG00000090156	#N/A	46	174.2368421	252.6710526	#N/A	#N/A
ENSG00000167332	2781	ENSMUSG00000043366	3390	92	0	3.000000018	48.89473684	9.092105263
ENSG00000129691	2890	ENSMUSG00000031575	3311	95	487.3026315	788.5921051	1280.473684	314.3947368
ENSG00000071991	6341	ENSMUSG00000047216	3054	75	59.19736841	49.88157896	266.0394737	117.0131579
ENSG00000137842	2760	ENSMUSG00000054484	3087	82	155.8947368	217.0657895	988.7894737	226.4078947
ENSG00000099624	995	ENSMUSG00000003072	1410	86	742.4210527	710.5657895	6856.526316	1171.565789
ENSG00000171451	9531	ENSMUSG00000038702	5754	88	193.7894737	243.9210527	654.4473684	92.96052632
ENSG00000120688	2618	ENSMUSG00000022023	3452	78	233.5526316	342.1315789	1704.342105	357.8157895
ENSG00000165572	5178	ENSMUSG00000075502	2982	57	373.1052632	569.118421	17.98684211	2
ENSG00000166946	1896	ENSMUSG00000023572	2285	70	424.8421051	606.1447369	1548.342105	309.1973684
ENSG00000111261	2297	ENSMUSG00000032718	2373	59	189.4078947	275.75	374.2105263	67.78947368
ENSG00000197426	891	ENSMUSG00000073966	1071	86	0	0	0	0
ENSG00000120696	2992	ENSMUSG00000043881	4526	94	83.5394737	142.9210526	1276.815789	277.4078947
ENSG00000166479	4790	ENSMUSG00000024614	4611	91	428.6710526	620.3947369	1532.526316	339.3815789
ENSG00000147465	2687	ENSMUSG00000031574	2787	87	133.9342105	91.78947369	257.7368421	24.27631579
ENSG00000188069	960	ENSMUSG00000060888	951	80	0	0	0	0
ENSG00000188069	960	ENSMUSG00000073960	960	77	0	0	0	0
ENSG00000188069	960	ENSMUSG00000078080	957	78	0	0	0	0
ENSG00000120662	2855	ENSMUSG00000022022	1799	70	64.39473683	70.61842106	218.3552632	36.71052632
ENSG00000176937	1234	ENSMUSG00000062142	964	64	0	0	0	0
ENSG00000176937	1234	ENSMUSG00000073959	960	64	0	0	0	0
ENSG00000176937	1234	ENSMUSG00000073961	960	64	0	0	0	0
ENSG00000167470	3792	ENSMUSG00000035621	4233	92	310.8421053	352.2368421	3547.921053	456.9605263
ENSG00000165714	2085	ENSMUSG00000042992	1761	94	100.25	136.5921052	1050.078947	146.3421053
ENSG00000176925	1136	ENSMUSG00000073965	942	77	0	0	0	0
ENSG00000111266	3566	ENSMUSG00000030203	5107	81	200.6973684	206.7763158	623.8947368	99.88157895
ENSG00000099622	1854	ENSMUSG00000045193	1662	49	1855.5	3066.749999	2075.881579	359.2631579
ENSG00000176922	972	ENSMUSG00000043310	969	79	0	0	0	0
ENSG00000176904	909	ENSMUSG00000073970	948	82	0	0	0	0
ENSG00000176904	909	ENSMUSG00000052785	888	74	0	0	0	0
ENSG00000176900	1065	ENSMUSG00000045824	1041	73	0	0	1	0
ENSG00000172766	4646	ENSMUSG00000022020	3872	88	92.0394737	93.44736844	165.3684211	42.14473684
ENSG00000166947	4553	ENSMUSG00000023216	4950	70	29.06578946	42.96052631	2	0
ENSG00000175324	917	ENSMUSG00000037296	1199	97	128.631579	175.1578947	488.75	104.0394737
ENSG00000176895	1048	ENSMUSG00000073962	977	84	0	0	0	0
ENSG00000111269	3748	ENSMUSG00000032652	3629	93	708.4473683	925.9210526	1806.105263	529.8684211
ENSG00000176893	945	ENSMUSG00000043354	939	90	0	0	0	0
ENSG00000156735	4248	ENSMUSG00000037316	2132	84	479.4342105	666.7236844	1537.947368	276.1315789
ENSG00000176879	966	ENSMUSG00000045792	942	86	0	0	0	0
ENSG00000183150	1743	ENSMUSG00000032641	2297	89	55.96052632	91.89473685	619.4342105	140.2894737
ENSG00000205495	936	ENSMUSG00000073956	1142	81	0	0	0	0
ENSG00000157538	4400	ENSMUSG00000022898	2547	91	237.3157895	337.1710526	1138.894737	243.0131579
ENSG00000176787	978	ENSMUSG00000051362	954	81	0	0	0	0
ENSG00000206052	8392	ENSMUSG00000073514	996	99	607.7105263	1220.697368	531.25	84.23684211
ENSG00000171944	951	ENSMUSG00000061626	953	81	1	0	0	0
ENSG00000171944	951	ENSMUSG00000058662	1357	80	1	0	0	0
ENSG00000111276	2318	ENSMUSG00000003031	4552	68	623.7236842	761.7236841	1303.710526	223.6842105
ENSG00000085788	4795	ENSMUSG00000061313	4163	88	886.2236843	1777.302632	2985.960526	702.3947368
ENSG00000150637	4661	ENSMUSG00000034028	2357	53	2.947368447	4.592105268	8.75	0
ENSG00000104055	2211	ENSMUSG00000053675	2613	82	0	0	1.486842105	0
ENSG00000102760	960	ENSMUSG00000022018	913	86	561.4736842	474.8157894	363.5394737	86.27631579
ENSG00000244734	966	ENSMUSG00000052305	796	80	1001.144737	59.68421053	2080.868421	169.1710526
ENSG00000244734	966	ENSMUSG00000073940	703	80	1001.144737	59.68421053	355.3552632	21.51315789
ENSG00000244734	966	ENSMUSG00000078621	444	57	1001.144737	59.68421053	0	0
ENSG00000213782	1840	ENSMUSG00000030204	1764	96	215.9605263	397.3026317	1502.381579	355.0921053
ENSG00000176225	7126	ENSMUSG00000023066	7268	82	74.17105267	97.99999996	188.3157895	45.77631579
ENSG00000102763	7518	ENSMUSG00000079145	4845	16	241.2105263	297.3289473	1856.157895	379.9605263
ENSG00000102763	7518	ENSMUSG00000058997	3515	48	241.2105263	297.3289473	942.9736842	170.0526316
ENSG00000228300	961	ENSMUSG00000035595	678	53	101.0789474	109.3421053	104.1578947	26.14473684
ENSG00000223609	1323	ENSMUSG00000052305	796	78	337.8026315	18.03947368	2080.868421	169.1710526
ENSG00000223609	1323	ENSMUSG00000073940	703	78	337.8026315	18.03947368	355.3552632	21.51315789
ENSG00000223609	1323	ENSMUSG00000078621	444	54	337.8026315	18.03947368	0	0
ENSG00000160953	4216	ENSMUSG00000020156	2743	59	988.5657895	1464.697369	1290.684211	244.2368421
ENSG00000213934	808	ENSMUSG00000052217	614	65	0	0	0	0
ENSG00000157540	6978	ENSMUSG00000022897	5872	99	897.2631579	1522.75	4324.763158	687.4473684
ENSG00000159495	2313	ENSMUSG00000079103	2151	69	0	0	22.77631579	0
ENSG00000147535	2611	ENSMUSG00000031570	1539	85	137.0657895	183.2631579	630.5394737	119.1315789
ENSG00000013588	2849	ENSMUSG00000046733	2083	75	47.53947368	1.999999987	5.934210526	1
ENSG00000196565	2027	ENSMUSG00000052217	614	65	0	0	0	0
ENSG00000168806	2916	ENSMUSG00000074890	3350	77	91.84210525	117.3026316	221.3421053	37.52631579
ENSG00000102780	4296	ENSMUSG00000034731	4098	86	18.52631578	38.82894735	783.3815789	80.10526316
ENSG00000111291	1043	ENSMUSG00000030205	1390	81	1.394736846	0	7.368421053	2
ENSG00000168803	1882	ENSMUSG00000027259	2723	83	47.77631578	76.0394737	615.4342105	130.9868421
ENSG00000013583	1182	ENSMUSG00000042770	1061	86	222.4736842	284.8157894	785.4210526	130.9078947
ENSG00000147548	7053	ENSMUSG00000054823	12123	91	554.7763158	770.5	4282.407895	857.2763158
ENSG00000157542	2560	ENSMUSG00000043301	3705	98	19.42105263	55.59210526	1314.842105	267.8421053
ENSG00000084444	4806	ENSMUSG00000030207	5232	87	1068.710526	2034.171053	10722.34211	1983.447368
ENSG00000140265	5607	ENSMUSG00000050619	6832	80	169.6578947	229.5526316	325.6315789	45.63157895
ENSG00000023516	9913	ENSMUSG00000022016	9367	73	2131.157895	3725.184211	12106.25	2302.828947
ENSG00000120659	2733	ENSMUSG00000022015	2236	78	0	0	1	0
ENSG00000213931	921	ENSMUSG00000052187	661	80	0.999999999	1.986842107	0	0
ENSG00000137822	3090	ENSMUSG00000027263	4388	98	246.1578947	340.0394737	1850.947368	371.6052632
ENSG00000170677	5818	ENSMUSG00000056153	6231	84	155.7894737	188.8289474	565.1315789	145.8815789
ENSG00000157551	3860	ENSMUSG00000062609	6604	96	0.999999991	0	4	0
ENSG00000111305	2387	ENSMUSG00000030206	1568	66	1.960526331	12.92105265	29.59210526	4
ENSG00000183251	983	ENSMUSG00000058200	936	75	0	0	0	0
ENSG00000141668	2945	ENSMUSG00000024647	2894	94	801.1052631	1402	1266.236842	208.8026316
ENSG00000166342	9411	ENSMUSG00000050321	3801	95	569.8421052	1017.342105	2923.078947	496.4473684
ENSG00000179813	3241	ENSMUSG00000045655	2248	54	0.986842111	3.000000008	34.77631579	6
ENSG00000133106	3177	ENSMUSG00000022014	1183	51	20.14473686	23.85526318	11.86842105	9.157894737
ENSG00000176239	939	ENSMUSG00000047163	1994	85	0	0	0	0
ENSG00000176239	939	ENSMUSG00000055124	954	82	0	0	0	0
ENSG00000184698	1058	ENSMUSG00000042219	1489	81	0	0	0	0
ENSG00000184321	951	ENSMUSG00000073937	939	45	1	0	0	0
ENSG00000067369	6788	ENSMUSG00000043909	9939	80	973.0657895	1230.907894	6714.447368	1132.631579
ENSG00000141665	1850	ENSMUSG00000034391	1685	52	16.28947368	22.89473685	2	0
ENSG00000120675	2538	ENSMUSG00000022013	627	76	146.3421053	226.4342105	612.9473684	128.8815789
ENSG00000167359	1399	ENSMUSG00000066262	973	87	0	0	0	0
ENSG00000120658	3020	ENSMUSG00000022012	3146	97	123.5263158	261.1447369	1002.118421	238.8684211
ENSG00000157554	6103	ENSMUSG00000040732	3481	97	86.30263157	57.88157898	239.3947368	38.10526316
ENSG00000187918	1070	ENSMUSG00000073932	939	89	0	0	0	0
ENSG00000075336	1527	ENSMUSG00000024645	1315	68	162.3421053	223.8421052	210.7894737	55.53947368
ENSG00000166347	867	ENSMUSG00000024646	749	87	97.06578947	118.9210526	1102.078947	209.5
ENSG00000181609	1065	ENSMUSG00000073931	939	86	0	0	0	0
ENSG00000175520	2440	ENSMUSG00000051618	2376	74	0	0	0	0
ENSG00000151773	1548	ENSMUSG00000034795	1721	54	6.342105262	8.881578955	45.07894737	2
ENSG00000175518	2313	ENSMUSG00000051437	2298	56	2.999999986	0	0	0
ENSG00000181616	1032	ENSMUSG00000042909	951	87	0	0	0	0
ENSG00000165046	1846	ENSMUSG00000037363	2095	76	29.13157895	39.47368421	481.7105263	111.6710526
ENSG00000179630	4549	ENSMUSG00000044350	2448	77	84.63157895	130.6447369	156.6315789	32.35526316
ENSG00000121236	3531	ENSMUSG00000072244	4063	74	5.526315785	1.999999982	3.447368421	1.986842105
ENSG00000187773	2214	ENSMUSG00000047992	2153	52	147.631579	207.5131579	228.0263158	40
ENSG00000133313	2804	ENSMUSG00000024644	2039	91	1577.855263	2126.25	1792.328947	439.75
ENSG00000166963	10652	ENSMUSG00000027254	11914	80	18302.22368	23128.06579	86039.65789	15127.47368
ENSG00000077782	8214	ENSMUSG00000031565	5501	98	821.6184211	749.2894737	3376	637.8815789
ENSG00000151778	784	ENSMUSG00000052584	716	100	344.5526315	515.5789474	1913.75	304.6578947
ENSG00000150656	2215	ENSMUSG00000056162	2818	77	427.5789473	960.1184209	8.736842105	2
ENSG00000157557	4595	ENSMUSG00000022895	3972	91	1424.447368	1813.171053	3100.078947	828.6842105
ENSG00000102804	5456	ENSMUSG00000022010	5931	86	6129.526316	7371.302633	14067.18421	2755.381579
ENSG00000168781	9113	ENSMUSG00000033526	6386	90	414.75	612.3157895	6461.276316	1336.039474
ENSG00000183527	2156	ENSMUSG00000022913	1044	85	91.17105262	190.9868421	344.25	70.60526316
ENSG00000215421	8114	ENSMUSG00000048410	9481	74	178.5657895	232.4342105	794.2894737	149.6184211
ENSG00000134531	2804	ENSMUSG00000030208	2935	76	195.4736842	42.93421053	59.80263158	25.86842105
ENSG00000099617	642	ENSMUSG00000003070	2131	84	6.31578947	1.881578947	200.7368421	49.61842105
ENSG00000150086	6238	ENSMUSG00000030209	7484	98	168.4473684	202.5394737	3998.434211	233.9605263
ENSG00000185658	18415	ENSMUSG00000022914	14684	75	859.986842	1677.105263	4872.644737	743.1052632
ENSG00000083635	3492	ENSMUSG00000022009	3974	70	34.52631578	59.90789471	466.4605263	93.44736842
ENSG00000171681	4665	ENSMUSG00000030213	4525	73	298.8289474	279.6052632	2670.776316	445.2631579
ENSG00000133114	4512	ENSMUSG00000022008	5448	91	191.2631579	266.9078947	1496.144737	306.1710526
ENSG00000180011	7732	ENSMUSG00000049090	3321	88	619.9868421	737.4078947	1198.986842	211.9210526
ENSG00000179981	6180	ENSMUSG00000046982	5851	92	539.9736842	576.0131579	2891.078947	325.5921053
ENSG00000130005	1349	ENSMUSG00000020150	1036	65	287.5131579	312.5789473	365.7631579	47.60526316
ENSG00000188342	1432	ENSMUSG00000067995	1467	97	107.3552632	145.0526316	309.6052632	59.65789474
ENSG00000121316	1932	ENSMUSG00000030214	2010	77	22.35526316	14.90789473	7.921052632	2.118421053
ENSG00000101493	6644	ENSMUSG00000058881	4915	81	205.3157895	135.8947369	742.3815789	161.9210526
ENSG00000180332	2119	ENSMUSG00000046523	3015	97	100.8421053	108.9736842	696.0921053	127.2236842
ENSG00000070019	3840	ENSMUSG00000042638	3957	81	2.776315806	2.355263141	16.68421053	6.868421053
ENSG00000071626	2274	ENSMUSG00000069565	2177	98	295.7368421	347.868421	1409.75	272.8421053
ENSG00000130856	8207	ENSMUSG00000041258	3708	14	207.25	274.5263158	1138.894737	191.3421053
ENSG00000132256	4480	ENSMUSG00000057143	3740	49	29.93421053	20.90789474	92.5	27.97368421
ENSG00000132256	4480	ENSMUSG00000060441	3769	49	29.93421053	20.90789474	18.94736842	12.72368421
ENSG00000132256	4480	ENSMUSG00000057596	3758	45	29.93421053	20.90789474	62.76315789	19.96052632
ENSG00000132256	4480	ENSMUSG00000052749	3516	30	29.93421053	20.90789474	3.986842105	0
ENSG00000132256	4480	ENSMUSG00000030921	7230	45	29.93421053	20.90789474	90.51315789	80.57894737
ENSG00000132256	4480	ENSMUSG00000078616	1542	45	29.93421053	20.90789474	1	4.986842105
ENSG00000132256	4480	ENSMUSG00000066258	2200	31	29.93421053	20.90789474	55.30263158	3.513157895
ENSG00000147526	8040	ENSMUSG00000065954	7695	73	2390.157895	2792.473684	10573.34211	2059.578947
ENSG00000115268	531	ENSMUSG00000063457	630	100	1013.368421	761.1447365	5125.736842	885.75
ENSG00000197837	1917	ENSMUSG00000060678	395	100	8.249999989	6.513157884	2.763157895	0
ENSG00000237289	2239	ENSMUSG00000000308	1948	90	207.6447369	243.2631579	7048.921053	1752.710526
ENSG00000115266	10151	ENSMUSG00000020135	9643	81	2928.855264	2813.684211	10156.82895	1623.986842
ENSG00000174032	1077	ENSMUSG00000022003	2631	92	45.2368421	33.07894736	220.9605263	48.80263158
ENSG00000136152	4498	ENSMUSG00000034893	4222	95	250.9868421	277.368421	1388.855263	276.8815789
ENSG00000119559	2374	ENSMUSG00000020133	1649	40	237.3157895	215.9868421	837.6578947	159.7894737
ENSG00000174015	2078	ENSMUSG00000034913	1417	70	0	0	0	0
ENSG00000084463	2672	ENSMUSG00000030216	2740	95	519.4736841	923.5263157	3320.842105	743.1710526
ENSG00000115257	2736	ENSMUSG00000020131	2539	69	60.19736843	28.67105264	201.0789474	35.63157895
ENSG00000123200	9765	ENSMUSG00000022000	6151	86	1142.381579	1537.460527	4209.157895	691.2894737
ENSG00000182093	3326	ENSMUSG00000023147	2682	93	483.9078948	752.1447367	2486.578947	531.25
ENSG00000182993	1121	ENSMUSG00000047515	1120	54	3.986842105	6.986842112	32.57894737	8.855263158
ENSG00000169499	5639	ENSMUSG00000031557	5397	88	402.0263158	602.1710526	1220.223684	183.1315789
ENSG00000179256	2104	ENSMUSG00000043298	2058	84	1	0	249.8157895	45.81578947
ENSG00000115255	1706	ENSMUSG00000035504	2208	47	116.1315789	153.6052632	460.6184211	76.75
ENSG00000111339	1687	ENSMUSG00000030217	2384	58	0	0	7	0
ENSG00000080618	1767	ENSMUSG00000021999	1421	84	2.684210524	2.460526319	1.013157895	1
ENSG00000185761	2738	ENSMUSG00000043822	3555	78	20.02631581	19.61842107	196.25	63.22368421
ENSG00000181023	1088	ENSMUSG00000073923	961	82	0	0	0	0
ENSG00000181023	1088	ENSMUSG00000060105	957	77	0	0	0	0
ENSG00000169495	2085	ENSMUSG00000037406	2181	66	0	0	36.71052632	9.947368421
ENSG00000136167	4391	ENSMUSG00000021998	4450	96	135.4736842	63.03947366	291.1973684	57.72368421
ENSG00000157578	3250	ENSMUSG00000045275	3170	61	9.618421056	8.723684211	69.38157895	11.98684211
ENSG00000111341	661	ENSMUSG00000030218	598	82	536.6973684	17.92105263	538.9473684	83.30263158
ENSG00000181009	975	ENSMUSG00000073916	954	84	0	0	0	0
ENSG00000169490	3641	ENSMUSG00000031556	1211	90	262.2894737	452.4736842	1692.092105	257.9078947
ENSG00000181588	2847	ENSMUSG00000048696	3266	66	89.34210528	77.82894738	769.1578947	91.90789474
ENSG00000181001	963	ENSMUSG00000051885	921	83	0	0	0	0
ENSG00000139055	1558	ENSMUSG00000030219	1029	64	1.000000004	1.000000004	1.986842105	0
ENSG00000111348	1216	ENSMUSG00000030220	1839	87	186.9736842	196.2236842	343.2894737	81.38157895
ENSG00000205409	954	ENSMUSG00000060856	942	80	0	0	0	0
ENSG00000205409	954	ENSMUSG00000063117	942	80	0	0	0	0
ENSG00000071655	2617	ENSMUSG00000035478	1946	93	1079.302632	809.6184209	3731.618421	819.9473684
ENSG00000183269	954	ENSMUSG00000060856	942	83	0	0	0	0
ENSG00000183269	954	ENSMUSG00000063117	942	82	0	0	0	0
ENSG00000168615	6193	ENSMUSG00000031555	3972	85	374.75	504.7105263	2162.921053	491.6578947
ENSG00000180974	1027	ENSMUSG00000073914	939	85	0	0	0	0
ENSG00000139053	725	ENSMUSG00000064330	5954	91	4.763157896	8.342105267	17.44736842	0
ENSG00000173988	2091	ENSMUSG00000021997	2250	40	8.184210537	5.697368417	0	0
ENSG00000134533	2216	ENSMUSG00000030222	2328	98	158.2763158	159.9736842	495.4868421	117.3421053
ENSG00000185437	1495	ENSMUSG00000040666	1542	57	65.27631579	92.57894737	39.71052632	4.973684211
ENSG00000102445	5445	ENSMUSG00000034959	2636	60	54.7368421	68.40789476	39.60526316	27.61842105
ENSG00000180947	948	ENSMUSG00000073913	942	84	0	0	0	0
ENSG00000184478	948	ENSMUSG00000073912	948	85	0	0	0	0
ENSG00000184478	948	ENSMUSG00000073911	948	85	0	0	0	0
ENSG00000151490	6438	ENSMUSG00000030223	5093	91	298.6052631	753.9736842	2751.486842	285.7631579
ENSG00000127540	1257	ENSMUSG00000020163	445	83	712.1315789	778.5263158	1846.065789	235.7105263
ENSG00000188691	738	ENSMUSG00000044120	960	86	0	0	0	0
ENSG00000188691	738	ENSMUSG00000047225	943	82	0	0	0	0
ENSG00000183313	990	ENSMUSG00000047794	951	81	0	0	0	0
ENSG00000183778	3314	ENSMUSG00000074892	5563	71	11.75000001	8.842105246	2149.697368	441.4210526
ENSG00000071564	4837	ENSMUSG00000020167	3477	75	212.3815789	154.6710526	1096.763158	231.2763158
ENSG00000197140	2951	ENSMUSG00000037437	2515	56	14.03947367	20.10526314	13.90789474	4.960526316
ENSG00000180923	960	ENSMUSG00000047794	951	82	0	0	0	0
ENSG00000180913	867	ENSMUSG00000073909	966	74	1.000000002	0	0.328947368	0
ENSG00000180913	867	ENSMUSG00000073908	939	73	1.000000002	0	0	0
ENSG00000180913	867	ENSMUSG00000073907	1076	70	1.000000002	0	2.894736842	0.986842105
ENSG00000180909	813	ENSMUSG00000050266	963	79	0	0	5.789473684	2
ENSG00000175485	1114	ENSMUSG00000073906	1126	79	2.842105267	1.999999995	25.97368421	4.486842105
ENSG00000136141	5549	ENSMUSG00000068015	4707	75	93.9605263	116.25	679.5131579	193.6973684
ENSG00000183067	2066	ENSMUSG00000000159	3177	43	4.986842106	3.999999998	8935.684211	1314.618421
ENSG00000183036	660	ENSMUSG00000090223	#N/A	96	185.5131579	364.6052631	#N/A	#N/A
ENSG00000180878	1142	ENSMUSG00000078611	1062	86	16.90789473	10.93421053	283.6447368	51
ENSG00000205922	1485	ENSMUSG00000045518	4687	92	0	0	20.92105263	2
ENSG00000051009	3491	ENSMUSG00000044465	3592	92	305.7368421	343.4078947	1989.381579	384.6973684
ENSG00000171587	8592	ENSMUSG00000050272	7498	98	377.8026316	427.381579	3484.315789	534.9868421
ENSG00000130270	5429	ENSMUSG00000003341	4687	65	12.81578948	2.64473685	4.447368421	2.986842105
ENSG00000132259	2007	ENSMUSG00000030897	2480	93	17.13157895	16.17105262	61.78947368	11.96052632
ENSG00000139684	1567	ENSMUSG00000021996	996	91	363.7894736	637.1842104	764.1052632	114.7236842
ENSG00000151491	4081	ENSMUSG00000015766	5208	88	249.5131579	187.7105263	1159.342105	268.4473684
ENSG00000182240	2993	ENSMUSG00000040605	1774	88	25.81578947	33.59210527	131.6842105	10.25
ENSG00000079313	4651	ENSMUSG00000047417	3763	77	720.5526317	734.3157895	1838.671053	354.2894737
ENSG00000079313	4651	ENSMUSG00000053189	963	20	720.5526317	734.3157895	0	0
ENSG00000102468	3007	ENSMUSG00000034997	2971	91	252.9736842	515.6973684	642.5526316	127.0657895
ENSG00000110148	2121	ENSMUSG00000030898	2599	89	235.631579	503.3289474	2407.763158	300.4868421
ENSG00000136143	2164	ENSMUSG00000022110	1596	91	514.2894738	872.2499999	3668.078947	678.3947368
ENSG00000170955	1174	ENSMUSG00000037060	1035	80	21.22368421	10.98684211	527.9342105	69.68421053
ENSG00000166311	2498	ENSMUSG00000037049	2345	82	483.6578948	567.5789473	3989.776316	683.1973684
ENSG00000183844	1623	ENSMUSG00000022938	853	65	2.986842115	4.986842101	0	0
ENSG00000197971	7599	ENSMUSG00000041607	8123	68	45171.13158	42306.52632	82782.27632	15249.56579
ENSG00000023734	1937	ENSMUSG00000030224	2653	93	622.5263157	1099.855263	3204.276316	651.8684211
ENSG00000129911	2887	ENSMUSG00000035397	2669	87	303.3289474	517.0657897	2144.855263	311.2631579
ENSG00000168619	2386	ENSMUSG00000031552	2361	60	0	0	22.11842105	0
ENSG00000129968	1715	ENSMUSG00000003346	1433	74	301.1842106	198.8947368	4332.25	798.7631579
ENSG00000166313	2860	ENSMUSG00000037032	2631	87	3559.618421	5344.052631	14901.14474	2673.013158
ENSG00000136159	2022	ENSMUSG00000033405	2592	88	79.64473684	125.7894737	25.98684211	2
ENSG00000136159	2022	ENSMUSG00000037603	811	85	79.64473684	125.7894737	0	0
ENSG00000136146	2189	ENSMUSG00000022109	1318	94	183.5	334.2631578	530.6578947	81.85526316
ENSG00000104755	2640	ENSMUSG00000022039	2551	59	0	0	0	0
ENSG00000023697	1930	ENSMUSG00000030225	1742	92	91.32894737	86.28947368	63.46052632	11.90789474
ENSG00000227500	2898	ENSMUSG00000078441	1792	79	499.9868422	460.236842	1633.368421	236.6052632
ENSG00000157601	4158	ENSMUSG00000023341	2491	73	359.8684211	431.3552631	39.89473684	316.7631579
ENSG00000157601	4158	ENSMUSG00000000386	3387	53	359.8684211	431.3552631	18.93421053	24.25
ENSG00000224510	275	ENSMUSG00000045996	467	72	0	0.999999999	27.97368421	3.539473684
ENSG00000188991	1740	ENSMUSG00000044378	2246	48	2.000000004	3.986842104	1	1
ENSG00000213638	2195	ENSMUSG00000035370	4516	81	21.00000001	7.15789474	1842.710526	270.5263158
ENSG00000166573	1050	ENSMUSG00000024553	2871	91	0	4.710526316	47.19736842	15
ENSG00000136156	1876	ENSMUSG00000022108	1610	95	3459.315788	4461.842104	20338.23684	5040.5
ENSG00000151514	3978	ENSMUSG00000024565	7102	84	84.94736845	43.9473684	516.2105263	74.84210526
ENSG00000133275	2877	ENSMUSG00000003345	2377	95	564.881579	553.6973683	6325.539474	1026.302632
ENSG00000008394	1139	ENSMUSG00000008540	2013	82	341.9342105	240.9605263	188.6710526	66.47368421
ENSG00000139687	4840	ENSMUSG00000022105	4624	90	208.5526316	259.5657895	969.0789474	263.5921053
ENSG00000166377	4449	ENSMUSG00000024566	4501	93	329.25	374.75	3009.881579	580.9342105
ENSG00000131203	1560	ENSMUSG00000031551	1825	61	0	0	76.72368421	16.94736842
ENSG00000184012	3791	ENSMUSG00000000385	3159	78	0	0	5.881578947	0
ENSG00000133243	2618	ENSMUSG00000003344	2469	88	2099.710526	2098.907895	3790.828947	814.6710526
ENSG00000110169	1652	ENSMUSG00000030895	1475	74	4.684210525	5.565789479	15.68421053	1
ENSG00000048540	4137	ENSMUSG00000030226	2101	76	2118.263158	3476.947368	2909.013158	535.0657895
ENSG00000110171	3290	ENSMUSG00000036989	3462	98	553.6447368	658.5394739	4843.236842	953.7236842
ENSG00000188676	4889	ENSMUSG00000031549	2452	71	0	0	71.39473684	10.98684211
ENSG00000099875	3774	ENSMUSG00000020190	3434	92	606.9736843	398.9605263	1895.052632	430.1973684
ENSG00000131196	5206	ENSMUSG00000033016	5933	73	64.22368419	44.86842105	240.3815789	49.72368421
ENSG00000183421	4033	ENSMUSG00000005251	3953	85	1.999999989	0	33.94736842	15.89473684
ENSG00000139679	3050	ENSMUSG00000033446	1781	93	77.88157896	57.96052631	135.8684211	23
ENSG00000176907	1833	ENSMUSG00000056313	321	91	44.9605263	83.93421054	9.907894737	0.342105263
ENSG00000165061	2478	ENSMUSG00000037492	4544	94	156.3289474	294.4736842	2015.315789	485.5526316
ENSG00000136161	3286	ENSMUSG00000022106	2949	93	159	187.2105263	745.2894737	135.6578947
ENSG00000172081	3364	ENSMUSG00000003348	654	94	244.3552632	238.6447368	138.8421053	40.86842105
ENSG00000132254	2689	ENSMUSG00000030881	3380	99	481.1973684	693.1578946	3261.118421	537.0263158
ENSG00000099840	1708	ENSMUSG00000055862	938	64	107.3421053	47.59210527	716.7236842	145.1842105
ENSG00000104332	4598	ENSMUSG00000031548	4372	94	134.7236842	295.7105263	449.4210526	135.7763158
ENSG00000141956	7710	ENSMUSG00000014039	6619	69	132.3552632	162.9736842	1024.736842	202.5
ENSG00000139144	4848	ENSMUSG00000030228	6855	71	1.986842125	2.96052631	4.973684211	1.973684211
ENSG00000060069	3770	ENSMUSG00000033323	3733	77	178.1973684	163.6315789	689.4736842	173.6842105
ENSG00000147533	2077	ENSMUSG00000015341	1998	99	425.236842	696.881579	1261.605263	208.8552632
ENSG00000065000	5050	ENSMUSG00000020198	4730	88	1972.447369	2499.078947	10152.19737	2269.013158
ENSG00000152207	2548	ENSMUSG00000033470	1760	65	18.55263157	10.9868421	7	2
ENSG00000132286	2827	ENSMUSG00000089847	#N/A	83	340.3815789	435.8026317	#N/A	#N/A
ENSG00000178342	1401	ENSMUSG00000059852	705	43	21.92105264	11.61842105	173.0263158	37.53947368
ENSG00000147536	3841	ENSMUSG00000031546	1340	87	19.81578945	7.960526325	483.9210526	123.8552632
ENSG00000122490	2712	ENSMUSG00000034006	3155	88	881.2631578	939.6578947	748.9473684	167.2763158
ENSG00000179532	15671	ENSMUSG00000078608	3089	15	241.7499999	174.6973685	95.90789474	37.23684211
ENSG00000102531	6597	ENSMUSG00000033487	6138	91	562.5921052	643.5394737	2578.197368	538.4078947
ENSG00000139151	2303	ENSMUSG00000030230	2395	75	0	0	24.61842105	1
ENSG00000158669	6310	ENSMUSG00000031545	3063	97	791.1052631	885.8815785	3664.592105	763.9473684
ENSG00000141759	1404	ENSMUSG00000057130	1916	100	330.7763159	550.75	1234.381579	234.1315789
ENSG00000101546	5666	ENSMUSG00000024570	1356	58	150.2631579	200.4736842	908.9473684	161.7631579
ENSG00000165066	1103	ENSMUSG00000063672	2236	93	2.986842102	1.9868421	2	1
ENSG00000102543	3431	ENSMUSG00000021982	2231	88	114.7236842	159.2236842	1282.631579	296.2763158
ENSG00000029534	9537	ENSMUSG00000031543	9725	85	331.0657894	399.9736842	3410.789474	962.8157895
ENSG00000132275	6466	ENSMUSG00000030888	2888	73	155	177.9210526	519.0394737	129.4473684
ENSG00000101544	5385	ENSMUSG00000053950	4168	79	254.8157895	342.75	1300.131579	262.5394737
ENSG00000177938	1077	ENSMUSG00000041791	1222	91	0.447368426	0	1	0
ENSG00000157617	6538	ENSMUSG00000045975	6534	72	572.3289474	529.9868421	609.8421053	142.9210526
ENSG00000052126	5040	ENSMUSG00000030231	5171	86	354.3947368	533.1973684	3026.671053	528.3815789
ENSG00000166333	2005	ENSMUSG00000030890	2221	99	797.1842106	748.236842	1981.289474	446.4342105
ENSG00000104885	8193	ENSMUSG00000061589	8181	74	320.2368421	201.6315789	5416.828947	878.0394737
ENSG00000102547	4593	ENSMUSG00000021981	1537	98	669.9473684	948.6842104	457.5789474	120.5131579
ENSG00000178184	3897	ENSMUSG00000056214	2862	78	36.88157893	29.67105264	202.6315789	31.90789474
ENSG00000173276	8062	ENSMUSG00000046962	6011	86	191.6578947	267.8421053	1180.210526	191.8289474
ENSG00000104886	1206	ENSMUSG00000035278	873	86	266.5789474	329.4736841	783.5526316	178.2894737
ENSG00000136169	3394	ENSMUSG00000071350	3152	65	84.14473685	101.5921053	105.9342105	19.90789474
ENSG00000166337	1215	ENSMUSG00000043866	4281	91	287.1578948	333.7236842	2688.236842	584.8684211
ENSG00000166337	1215	ENSMUSG00000071151	657	89	287.1578948	333.7236842	471.9342105	114.8289474
ENSG00000104897	1649	ENSMUSG00000020211	2366	95	256.8552632	224.9736843	1261.539474	236.0131579
ENSG00000177398	6082	ENSMUSG00000054134	5045	58	16.7236842	21.75000001	22.13157895	3.960526316
ENSG00000166340	3622	ENSMUSG00000030894	3345	86	2212.75	2058.723684	2846.736842	613.6973684
ENSG00000136147	1767	ENSMUSG00000044703	1354	45	111.3552632	126.118421	1.986842105	2.986842105
ENSG00000136147	1767	ENSMUSG00000068245	1510	52	111.3552632	126.118421	14.03947368	16.85526316
ENSG00000104899	2018	ENSMUSG00000035262	1665	71	27.2763158	9.894736833	71.57894737	14.92105263
ENSG00000167476	1105	ENSMUSG00000020216	1325	47	1.157894736	0	142.4473684	23.15789474
ENSG00000104904	684	ENSMUSG00000035242	1074	83	2194.671053	3002.447369	639.5921053	82.85526316
ENSG00000166341	10763	ENSMUSG00000036862	10879	67	599.5657895	405.6447368	1360.210526	220.9210526
ENSG00000220008	2130	ENSMUSG00000051067	3424	88	47.38157896	44.71052631	1970.407895	342.2763158
ENSG00000160179	4616	ENSMUSG00000024030	3610	69	305.3289474	232.2631579	3184.565789	709.4605263
ENSG00000130332	518	ENSMUSG00000035215	450	97	200.0131579	175.9210526	34.43421053	10.82894737
ENSG00000130332	518	ENSMUSG00000064317	439	97	200.0131579	175.9210526	182.2236842	56.84210526
ENSG00000158042	2366	ENSMUSG00000030879	3848	84	221.5131579	242.8947368	1092.026316	219.1052632
ENSG00000136144	4036	ENSMUSG00000035469	4978	96	531.8815787	509.118421	1998.368421	333.8157895
ENSG00000005206	2891	ENSMUSG00000035206	2816	75	345.6842105	241.7368421	1760.197368	360.5
ENSG00000188124	951	ENSMUSG00000047120	976	79	0	1.27631579	0	0
ENSG00000188124	951	ENSMUSG00000036744	3083	80	0	1.27631579	1	0
ENSG00000188124	951	ENSMUSG00000043599	951	82	0	1.27631579	0	0
ENSG00000188124	951	ENSMUSG00000059522	951	77	0	1.27631579	0	0
ENSG00000188124	951	ENSMUSG00000051680	951	73	0	1.27631579	0	0
ENSG00000188124	951	ENSMUSG00000059087	936	76	0	1.27631579	0	0
ENSG00000188124	951	ENSMUSG00000052908	951	71	0	1.27631579	0	0
ENSG00000188124	951	ENSMUSG00000073901	960	75	0	1.27631579	0	0
ENSG00000188124	951	ENSMUSG00000057832	948	75	0	1.27631579	0	0
ENSG00000188124	951	ENSMUSG00000064223	948	76	0	1.27631579	0	0
ENSG00000188124	951	ENSMUSG00000073900	973	74	0	1.27631579	0	0
ENSG00000188124	951	ENSMUSG00000051591	954	73	0	1.27631579	0	0
ENSG00000170803	998	ENSMUSG00000047120	976	82	1.999999997	0	0	0
ENSG00000170803	998	ENSMUSG00000036744	3083	80	1.999999997	0	1	0
ENSG00000170803	998	ENSMUSG00000043599	951	80	1.999999997	0	0	0
ENSG00000170803	998	ENSMUSG00000059522	951	79	1.999999997	0	0	0
ENSG00000170803	998	ENSMUSG00000051680	951	75	1.999999997	0	0	0
ENSG00000170803	998	ENSMUSG00000059087	936	77	1.999999997	0	0	0
ENSG00000170803	998	ENSMUSG00000052908	951	75	1.999999997	0	0	0
ENSG00000170803	998	ENSMUSG00000073901	960	73	1.999999997	0	0	0
ENSG00000170803	998	ENSMUSG00000057832	948	77	1.999999997	0	0	0
ENSG00000170803	998	ENSMUSG00000064223	948	78	1.999999997	0	0	0
ENSG00000170803	998	ENSMUSG00000073900	973	76	1.999999997	0	0	0
ENSG00000170803	998	ENSMUSG00000051591	954	72	1.999999997	0	0	0
ENSG00000184933	1373	ENSMUSG00000070417	984	89	1.986842105	2.999999996	0	0
ENSG00000139154	5686	ENSMUSG00000030232	6616	90	229.1973684	279.6842105	2916.815789	450.6973684
ENSG00000166363	1045	ENSMUSG00000073898	975	91	0	1.000000004	0	0
ENSG00000166363	1045	ENSMUSG00000049674	954	87	0	1.000000004	0	0
ENSG00000152213	3760	ENSMUSG00000043157	1390	77	8.986842097	3.986842086	8.947368421	4.578947368
ENSG00000123179	1476	ENSMUSG00000021928	823	75	50.92105264	38.92105264	219.8157895	55.44736842
ENSG00000170790	1053	ENSMUSG00000073898	975	92	3.986842109	3.000000007	0	0
ENSG00000170790	1053	ENSMUSG00000049674	954	89	3.986842109	3.000000007	0	0
ENSG00000160180	1164	ENSMUSG00000024029	493	42	2.960526315	0	0	0
ENSG00000178297	3305	ENSMUSG00000059406	3893	79	16.93421053	5.65789473	34.73684211	10.05263158
ENSG00000170782	995	ENSMUSG00000073897	966	88	0	0	0	0
ENSG00000166368	927	ENSMUSG00000062987	948	85	0	0.960526321	0	0
ENSG00000166368	927	ENSMUSG00000060503	942	82	0	0.960526321	0	0
ENSG00000102753	4470	ENSMUSG00000021929	4102	99	407.8421053	648.7105262	2946.039474	627.75
ENSG00000083168	10603	ENSMUSG00000031540	9127	89	681.8289473	687.8552631	3966.815789	749.1578947
ENSG00000160181	737	ENSMUSG00000024028	584	81	0	0	0	0
ENSG00000172572	4124	ENSMUSG00000041741	5235	83	28.36842103	21.89473687	144.8289474	24.94736842
ENSG00000178358	1060	ENSMUSG00000073896	1104	75	0	0	0	0
ENSG00000099800	1948	ENSMUSG00000020219	568	94	257.9078947	302.8684212	1709.842105	301.4342105
ENSG00000139155	3466	ENSMUSG00000030235	2721	76	135.9868421	291.9736842	1810.276316	378.5
ENSG00000176619	4671	ENSMUSG00000062075	3622	83	315.1842105	357.2631579	1081.552632	222.5921053
ENSG00000099860	1363	ENSMUSG00000015312	803	93	406.6973685	138.2105263	314.5131579	39.18421053
ENSG00000123178	3203	ENSMUSG00000021930	4002	98	238.7763158	428.1842105	1442.684211	229.1973684
ENSG00000070718	3661	ENSMUSG00000031539	3377	98	793.5394736	1598.381579	5723.776316	1191.210526
ENSG00000176533	4246	ENSMUSG00000048240	3786	94	1453.736842	1526.302631	9953.171053	1802.131579
ENSG00000204977	7812	ENSMUSG00000035235	1521	88	235.7631579	307.75	226.5263158	56.77631579
ENSG00000111700	2884	ENSMUSG00000030236	3296	60	0	0	8.907894737	0
ENSG00000158077	3823	ENSMUSG00000016626	3390	50	5.605263133	4.000000021	0	0
ENSG00000105694	363	ENSMUSG00000042730	188	27	1.986842103	0.894736844	1	0
ENSG00000104368	3177	ENSMUSG00000031538	2511	79	141.4868421	142.5789474	1237.723684	299.6052632
ENSG00000176490	3397	ENSMUSG00000043670	3035	93	1906.328947	4423.078947	5193	970.6842105
ENSG00000141873	3942	ENSMUSG00000046822	3800	83	277.4210526	365.1710526	3678.552632	867.9342105
ENSG00000170748	2215	ENSMUSG00000073894	1472	80	0	0	0	0
ENSG00000198553	1625	ENSMUSG00000046168	1731	72	37.71052632	47.69736843	41.73684211	11
ENSG00000170743	3962	ENSMUSG00000062542	3879	97	174.9210526	185.25	792.5789474	158.5921053
ENSG00000104969	2315	ENSMUSG00000004937	1969	88	860.9078946	860.2236842	4529.157895	936.3552632
ENSG00000160182	551	ENSMUSG00000024032	478	64	0	0	0	0
ENSG00000160182	551	ENSMUSG00000079129	474	64	0	0	0	0
ENSG00000160183	4409	ENSMUSG00000024034	2879	77	28.60526318	12.97368421	1.960526316	0
ENSG00000205754	2125	ENSMUSG00000030236	3296	60	0	0	8.907894737	0
ENSG00000183801	2786	ENSMUSG00000051041	1685	85	18.94736844	11.97368422	366.5	85.47368421
ENSG00000166387	3559	ENSMUSG00000036528	3426	89	152.0394737	160.0263158	448.3947368	107.4473684
ENSG00000134538	2777	ENSMUSG00000030236	3296	63	0	0	8.907894737	0
ENSG00000172009	2713	ENSMUSG00000004929	2410	88	742.2105264	782.2499999	1859.618421	477.2236842
ENSG00000186047	2853	ENSMUSG00000048281	1314	82	14.02631581	53.90789475	171.1710526	23.94736842
ENSG00000084453	8722	ENSMUSG00000063975	3729	72	752.7105263	858.3947368	10.36842105	0.986842105
ENSG00000084453	8722	ENSMUSG00000030237	3586	72	752.7105263	858.3947368	1535.342105	199.6842105
ENSG00000084453	8722	ENSMUSG00000041698	3228	68	752.7105263	858.3947368	0	0
ENSG00000084453	8722	ENSMUSG00000079263	1953	64	752.7105263	858.3947368	1	0
ENSG00000084453	8722	ENSMUSG00000079262	2798	65	752.7105263	858.3947368	1	0
ENSG00000084453	8722	ENSMUSG00000084927	2449	66	752.7105263	858.3947368	0	0
ENSG00000136104	2119	ENSMUSG00000021932	1494	80	110.4868421	170.1710526	202.9342105	21.69736842
ENSG00000160185	2993	ENSMUSG00000042345	3064	78	1.000000012	0	3	2
ENSG00000166394	1607	ENSMUSG00000048065	2736	82	66.81578948	113.1578947	11.89473684	2.421052632
ENSG00000123201	3833	ENSMUSG00000021933	2745	74	3.999999977	0.197368433	5.184210526	1.381578947
ENSG00000150510	4501	ENSMUSG00000035184	1703	68	260.0789474	279.6710526	571.3815789	70.18421053
ENSG00000160188	1430	ENSMUSG00000024033	1110	77	83.59210527	107.3026316	170.8552632	99.38157895
ENSG00000183378	1707	ENSMUSG00000048236	1953	75	0	1.999999992	0	0
ENSG00000160190	4176	ENSMUSG00000024036	2744	86	126.4605263	141.1842105	306.9473684	43.71052632
ENSG00000102786	10416	ENSMUSG00000035161	4993	95	152.1710526	234.9342105	711.9868421	155.7368421
ENSG00000104365	3999	ENSMUSG00000031537	4587	92	265.3552632	208.9342105	1746.157895	388.75
ENSG00000121351	1973	ENSMUSG00000041681	839	67	0	0	0	0
ENSG00000176716	1020	ENSMUSG00000043855	984	62	5.000000005	0	0	0
ENSG00000183303	969	ENSMUSG00000070415	945	74	0	0	0	0
ENSG00000182334	936	ENSMUSG00000063764	933	77	0	0	0	0
ENSG00000182334	936	ENSMUSG00000063120	1029	76	0	0	0	0
ENSG00000121350	4118	ENSMUSG00000041671	2831	85	102.6710526	127.5	634.2631579	133.0789474
ENSG00000160191	2139	ENSMUSG00000041119	2203	82	73.55263158	96.39473685	655.8289474	141.3026316
ENSG00000004700	3791	ENSMUSG00000030243	6816	85	133.8947368	157.7894737	1069.355263	232.0263158
ENSG00000175393	945	ENSMUSG00000046431	1002	77	0	0	0	0
ENSG00000175393	945	ENSMUSG00000062434	945	78	0	0	0	0
ENSG00000175393	945	ENSMUSG00000056946	1056	76	0	0	0	0
ENSG00000175393	945	ENSMUSG00000066241	933	73	0	0	0	0
ENSG00000175393	945	ENSMUSG00000066240	1002	78	0	0	0	0
ENSG00000175393	945	ENSMUSG00000066239	960	74	0	0	0	0
ENSG00000170683	945	ENSMUSG00000046431	1002	82	0	0	0	0
ENSG00000170683	945	ENSMUSG00000062434	945	80	0	0	0	0
ENSG00000170683	945	ENSMUSG00000056946	1056	78	0	0	0	0
ENSG00000170683	945	ENSMUSG00000066241	933	74	0	0	0	0
ENSG00000170683	945	ENSMUSG00000066240	1002	77	0	0	0	0
ENSG00000170683	945	ENSMUSG00000066239	960	77	0	0	0	0
ENSG00000182261	2350	ENSMUSG00000049709	4476	58	0	0	31	2
ENSG00000175390	1266	ENSMUSG00000031029	2514	87	219.8552631	217.2631579	4672.894737	1023
ENSG00000139668	1613	ENSMUSG00000014547	1525	98	49.74999999	49.92105264	240.2763158	36.15789474
ENSG00000070501	1292	ENSMUSG00000031536	1202	96	101.1710526	202.2763158	875.25	226.4078947
ENSG00000111711	3272	ENSMUSG00000030245	2818	98	211.9210526	325.3289474	1201.421053	215.0131579
ENSG00000134548	1845	ENSMUSG00000071112	1524	67	92.38157894	84.69736842	93.07894737	7.986842105
ENSG00000166402	6601	ENSMUSG00000031028	6553	83	1487.93421	2811.907895	10537.75	2475.868421
ENSG00000111713	3132	ENSMUSG00000030244	2657	94	3.960526299	2.000000004	4.657894737	0
ENSG00000123171	1148	ENSMUSG00000017049	1123	79	0.986842098	0	0	0
ENSG00000123191	6689	ENSMUSG00000006567	6505	81	149.8421052	135.0394737	176.5657895	54.46052632
ENSG00000160193	2310	ENSMUSG00000024037	2358	75	62.09210527	85.98684211	738.9868421	129.6710526
ENSG00000104953	2215	ENSMUSG00000034758	2111	41	4.960526308	2.960526303	139.3947368	29.13157895
ENSG00000111716	1853	ENSMUSG00000030246	1570	97	3704.407895	6180.210526	10781.53947	2077.815789
ENSG00000166405	5886	ENSMUSG00000048330	5281	86	481.7631579	663.8421053	3299.078947	604.4078947
ENSG00000160194	2206	ENSMUSG00000024038	1606	50	271.1578947	353.4078946	2141.026316	298.8157895
ENSG00000104371	818	ENSMUSG00000031535	1304	75	0	2.000000001	0	0
ENSG00000121361	2381	ENSMUSG00000030247	2191	98	87.34210527	82.92105262	166.5394737	19.97368421
ENSG00000166407	1531	ENSMUSG00000036111	1277	70	20.93421053	23.03947368	314.5921053	46.15789474
ENSG00000065717	2842	ENSMUSG00000034771	3355	91	349.3026316	263.1710526	1590.789474	244.9473684
ENSG00000160199	5084	ENSMUSG00000006705	2538	96	166.0394737	210.0526316	427.8026316	90.46052632
ENSG00000078668	1429	ENSMUSG00000008892	1350	98	926.0789473	1473.460526	816.6710526	180.9078947
ENSG00000069431	9728	ENSMUSG00000030249	7538	96	221	159.9736842	384.7631579	76.39473684
ENSG00000130413	3911	ENSMUSG00000031027	2654	67	41.10526314	32.8026316	52.73684211	1.894736842
ENSG00000160200	3324	ENSMUSG00000024039	2850	83	740.2499999	762.618421	1009.447368	260.7894737
ENSG00000168575	3633	ENSMUSG00000037656	3561	91	696.8552633	895.9605261	2211.855263	390.2894737
ENSG00000176209	1539	ENSMUSG00000031534	1180	80	114.0526316	188.3947368	737.0921053	162.9868421
ENSG00000147432	1953	ENSMUSG00000031492	4588	86	5.842105265	7.986842094	97.71052632	19.98684211
ENSG00000166436	10196	ENSMUSG00000031026	9647	86	240.8684211	302.9473684	2490.907895	487.3026316
ENSG00000111726	1741	ENSMUSG00000030282	1760	94	527.5526316	1014.236842	2675.934211	552.6184211
ENSG00000147434	2224	ENSMUSG00000031491	2844	85	5.986842107	11.81578946	29.94736842	8.236842105
ENSG00000160201	1879	ENSMUSG00000061613	907	99	232.7368421	329.4210527	112.9473684	33.03947368
ENSG00000104964	1943	ENSMUSG00000054452	1145	71	5683.56579	7686.052632	15583.19737	2505.868421
ENSG00000111728	9735	ENSMUSG00000030283	8991	91	336.3552631	390.5657894	2504.368421	494.9342105
ENSG00000131931	2166	ENSMUSG00000037214	1066	92	48.84210525	60.77631578	173.6447368	32.38157895
ENSG00000166441	4862	ENSMUSG00000062962	444	89	456.5526316	549.0131579	1.986842105	0
ENSG00000214320	6475	ENSMUSG00000063785	2555	75	304.9342105	489.3947368	631.75	99.61842105
ENSG00000214320	6475	ENSMUSG00000079470	3755	65	304.9342105	489.3947368	539.25	50.27631579
ENSG00000120925	2058	ENSMUSG00000013878	4916	90	76.02631579	131.9342105	680.5526316	123.2763158
ENSG00000166444	4919	ENSMUSG00000031024	4526	92	431.4210526	357.6973684	762.8157895	212.8684211
ENSG00000111731	4662	ENSMUSG00000030279	4409	92	575.5131579	851.4342105	2876.5	550.9736842
ENSG00000197168	2918	ENSMUSG00000037738	2414	50	5.907894721	2.815789486	11.97368421	3.907894737
ENSG00000088256	1597	ENSMUSG00000034781	3414	98	384.8026315	415.0789473	5921.342105	1274.868421
ENSG00000234769	2431	ENSMUSG00000024101	1853	75	6.2894737	9.907894722	961.4473684	197.3157895
ENSG00000136098	2591	ENSMUSG00000031478	2050	72	107.631579	99.30263157	72.30263158	14.88157895
ENSG00000168172	14429	ENSMUSG00000037234	12836	97	475.8552632	522.131579	3670.078947	612.2763158
ENSG00000060558	2132	ENSMUSG00000034792	1962	84	52.22368421	92.60526317	54.17105263	15.94736842
ENSG00000160202	1646	ENSMUSG00000024041	1186	94	3.986842115	0	1.934210526	1
ENSG00000161980	1392	ENSMUSG00000038628	2948	98	139.3289474	198.3947368	1313.302632	162.3552632
ENSG00000125910	1564	ENSMUSG00000044199	1161	82	3.526315795	0.986842101	7.855263158	3
ENSG00000142178	4712	ENSMUSG00000024042	4511	81	324.1578947	190.3815789	1288.184211	142.3289474
ENSG00000161981	1905	ENSMUSG00000040767	843	91	493.2236841	730.9868421	397.5	77.5
ENSG00000125912	3732	ENSMUSG00000020238	3118	93	434.1184211	512.0921052	2867.197368	500.7763158
ENSG00000160207	1908	ENSMUSG00000002076	2867	88	3.815789467	13.93421054	10	2.960526316
ENSG00000168522	1686	ENSMUSG00000015994	1626	91	359.3684211	380.9342106	1676.052632	347.1315789
ENSG00000139163	7432	ENSMUSG00000030275	4507	75	578.3815789	732.6184211	8987.197368	1540.697368
ENSG00000160208	5090	ENSMUSG00000058392	4874	61	223.0657895	294.9605263	729.7763158	145.4868421
ENSG00000007384	3462	ENSMUSG00000020282	3116	95	112.25	91.47368423	556.8552632	117.8815789
ENSG00000136114	3455	ENSMUSG00000031480	4383	78	68.81578947	106.8421053	205.1842105	17.93421053
ENSG00000136100	4457	ENSMUSG00000031479	3574	95	502.0789474	835.4999999	960.5657895	172.3552632
ENSG00000134532	4884	ENSMUSG00000041540	8068	96	151.0526316	125.5526316	1670.552632	263.6184211
ENSG00000160209	10065	ENSMUSG00000032788	5124	86	4428.289474	4840.921052	9630.736842	1820.5
ENSG00000161082	1851	ENSMUSG00000034818	6120	71	492.4342106	896.3026317	13512.97368	2364.315789
ENSG00000166452	1596	ENSMUSG00000031023	1197	71	81.14473685	131.5131579	87.69736842	21.47368421
ENSG00000136108	4011	ENSMUSG00000037725	2578	59	127.1710526	155.7894737	18.97368421	1.960526316
ENSG00000176029	1924	ENSMUSG00000031022	2070	53	0	0.421052641	1.763157895	1.697368421
ENSG00000141905	2508	ENSMUSG00000055053	6534	81	652.0526315	493.6447369	5172.118421	1129.631579
ENSG00000176009	650	ENSMUSG00000035951	706	65	0	0	1	0
ENSG00000103152	1517	ENSMUSG00000020287	1803	70	213.7894736	207.0526315	558.1184211	90.07894737
ENSG00000175348	1765	ENSMUSG00000031021	2002	94	398.9078948	671.131579	2590.881579	465.3684211
ENSG00000160213	2163	ENSMUSG00000005054	599	78	683.8026316	708.0394738	507.7763158	103.3552632
ENSG00000060982	8270	ENSMUSG00000030268	9267	84	344.5657894	521.5131579	4252.131579	1057.710526
ENSG00000175352	3822	ENSMUSG00000034825	4012	89	492.0394737	1238.197369	5339.855263	1394.697368
ENSG00000160214	3114	ENSMUSG00000061032	1935	65	224.4473684	298.2763158	14030.18421	2702.855263
ENSG00000165416	1643	ENSMUSG00000022024	1086	79	120.5	142.0263158	1006.75	206.8026316
ENSG00000103148	3537	ENSMUSG00000020289	2904	96	600.3421054	463.5657895	1202.381579	219.6315789
ENSG00000185900	1615	ENSMUSG00000037251	3601	80	73.0131579	69.0263158	1323.618421	301.6842105
ENSG00000175356	3824	ENSMUSG00000007279	3775	86	37.40789473	43.68421054	112.0263158	21.85526316
ENSG00000165102	5563	ENSMUSG00000037260	2679	78	718.75	865.4342104	1926.013158	545.3947368
ENSG00000136110	1623	ENSMUSG00000022025	1432	88	2.605263155	10.96052631	38.60526316	6.144736842
ENSG00000118308	2808	ENSMUSG00000030263	2517	65	113.6052632	125.7236842	60.19736842	22.51315789
ENSG00000095932	908	ENSMUSG00000078439	1058	55	43.61842105	70.05263157	55.11842105	3.710526316
ENSG00000129932	2059	ENSMUSG00000078440	2985	84	330.1842106	285.3684211	2433.802632	456.5131579
ENSG00000136099	4003	ENSMUSG00000036422	3978	94	484.4868421	876.842105	2094.421053	415.0789474
ENSG00000160216	7569	ENSMUSG00000001211	7226	90	1490.881579	2109.828947	11285.75	2119.171053
ENSG00000234713	561	ENSMUSG00000015087	3230	59	0	0	5979.618421	1225.578947
ENSG00000102837	2897	ENSMUSG00000022026	2570	70	14.96052631	31.9868421	66.09210526	9
ENSG00000118307	2615	ENSMUSG00000043541	4878	66	26.78947368	30.06578946	67.35526316	10.18421053
ENSG00000229665	1847	ENSMUSG00000055403	2878	24	0	0	2.986842105	0
ENSG00000105325	5194	ENSMUSG00000020235	3057	97	821.5921051	830.1578948	2784.828947	572.0131579
ENSG00000215179	1371	ENSMUSG00000042688	4064	87	6.000000005	20.90789473	2774.210526	620.2368421
ENSG00000130656	755	ENSMUSG00000055609	938	70	1.986842105	0	0	0
ENSG00000204919	1847	ENSMUSG00000055403	2878	24	0	0	2.986842105	0
ENSG00000164808	3220	ENSMUSG00000041974	3348	64	417.1578947	478.144737	68.40789474	24.82894737
ENSG00000234278	2061	ENSMUSG00000055403	2878	24	0	0	2.986842105	0
ENSG00000160218	8395	ENSMUSG00000000374	5048	89	782.6447368	1034.223684	5040.973684	989.8815789
ENSG00000184014	4956	ENSMUSG00000035901	5004	97	1616.131579	2150.131579	14226.84211	2604.223684
ENSG00000188536	605	ENSMUSG00000069919	699	86	126.6973684	15.92105263	968	144.8684211
ENSG00000188536	605	ENSMUSG00000069917	554	86	126.6973684	15.92105263	654.1578947	1
ENSG00000205707	2156	ENSMUSG00000040370	2682	88	201.6842105	275.6184211	568.8684211	78.11842105
ENSG00000133703	5419	ENSMUSG00000030265	4922	98	457.3684211	734.3289474	3358.434211	658.3026316
ENSG00000227151	2061	ENSMUSG00000055403	2878	24	0	0	2.986842105	0
ENSG00000206172	577	ENSMUSG00000069919	699	86	114.631579	27.90789474	968	144.8684211
ENSG00000206172	577	ENSMUSG00000069917	554	86	114.631579	27.90789474	654.1578947	1
ENSG00000121031	13506	ENSMUSG00000022672	12674	79	1324.565789	1630.657895	1333.447368	231.6973684
ENSG00000204918	1847	ENSMUSG00000055403	2878	24	0	0	2.986842105	0
ENSG00000118946	8397	ENSMUSG00000035566	9509	98	603.5789474	1004.355263	4078.5	683.9868421
ENSG00000086506	536	ENSMUSG00000020295	604	67	29.69736842	24.30263158	16.82894737	10.68421053
ENSG00000086506	536	ENSMUSG00000073063	562	75	29.69736842	24.30263158	1.842105263	0.052631579
ENSG00000241945	3776	ENSMUSG00000032834	3837	89	677.1842106	754.5263159	1190.789474	285.1315789
ENSG00000007392	2825	ENSMUSG00000024188	6099	97	493.7236844	570.131579	4428.815789	807.4078947
ENSG00000166471	1629	ENSMUSG00000047554	4193	90	130.9210526	133.2368421	614.6315789	117.8947368
ENSG00000139734	5238	ENSMUSG00000022021	4582	83	10.32894735	9.999999989	53.98684211	10.85526316
ENSG00000205339	6191	ENSMUSG00000066232	3117	99	916.0131581	1158.026315	3112.236842	687.75
ENSG00000248354	#N/A	ENSMUSG00000053329	1341	75	#N/A	#N/A	2191.473684	544.9078947
ENSG00000160221	2232	ENSMUSG00000053329	1341	89	911.0657896	1081	2191.473684	544.9078947
ENSG00000152936	2335	ENSMUSG00000054966	2798	52	3.986842106	0	43.55263158	1.986842105
ENSG00000166478	3805	ENSMUSG00000061079	3017	95	141.0657895	119.5789474	444.1184211	87.26315789
ENSG00000167930	4296	ENSMUSG00000024187	3714	73	474.0394737	352.6578948	802.7105263	179.4078947
ENSG00000160223	8110	ENSMUSG00000000732	2842	29	295.3552631	366.5526316	202.8421053	60.07894737
ENSG00000123094	6272	ENSMUSG00000030259	5559	91	208.1447369	239.0263158	1088.355263	175.5394737
ENSG00000142182	1859	ENSMUSG00000000730	2670	62	0.276315792	0	2.236842105	0
ENSG00000123095	3778	ENSMUSG00000030256	6262	67	566.8289476	742.855263	2077.828947	508.5394737
ENSG00000160224	3093	ENSMUSG00000000731	2004	70	16.02631581	6.92105263	4.644736842	8.486842105
ENSG00000104738	3533	ENSMUSG00000022673	3303	94	317.6578947	542.8289472	409.9473684	88.38157895
ENSG00000166483	4063	ENSMUSG00000031016	3407	90	22.94736841	9.999999997	793.6973684	174.4473684
ENSG00000123096	4725	ENSMUSG00000030255	4996	75	185.6710526	189.7105263	521.6710526	96.85526316
ENSG00000083544	3061	ENSMUSG00000022019	2610	75	92.67105264	113.6184211	663.1578947	154.6973684
ENSG00000141959	3138	ENSMUSG00000020277	3730	85	2019.078947	1814.855263	7694.052632	1400.118421
ENSG00000133789	4848	ENSMUSG00000031015	3974	95	336.7105263	315.368421	587.5657895	69.43421053
ENSG00000197991	6545	ENSMUSG00000050505	3927	92	187.0921053	268.1447369	1264.078947	290.4868421
ENSG00000076344	2710	ENSMUSG00000024186	2010	77	592.7368421	497.1578946	1368.723684	282.4210526
ENSG00000169139	1520	ENSMUSG00000022674	4275	98	328.7631578	780.5789474	855.2631579	152.8026316
ENSG00000133812	7531	ENSMUSG00000038371	5873	93	411.131579	348.4342105	2038.131579	401.8421053
ENSG00000184226	6893	ENSMUSG00000055421	3714	98	1311.671052	2414.210526	3259.315789	598.0394737
ENSG00000034239	3764	ENSMUSG00000068617	2539	91	44.97368419	18.97368422	180.6973684	39.94736842
ENSG00000150361	4115	ENSMUSG00000022076	4122	95	22.80263159	18.93421051	189.2105263	30.86842105
ENSG00000242173	1456	ENSMUSG00000073433	1051	68	927.2105263	1297.605263	1669.328947	377.0657895
ENSG00000019549	2282	ENSMUSG00000022676	2031	95	21.94736842	18.2368421	17.97368421	1
ENSG00000165659	5433	ENSMUSG00000055639	5225	91	66.15789471	107.0921053	445.6447368	87.47368421
ENSG00000160226	2844	ENSMUSG00000020284	2067	48	336.4078947	346	1014.394737	188.8421053
ENSG00000148926	1467	ENSMUSG00000030790	1389	65	45.67105264	16.23684211	75.65789474	12.94736842
ENSG00000185615	1698	ENSMUSG00000024184	1721	72	334.2236843	212.8815789	17.68421053	4.934210526
ENSG00000147481	1637	ENSMUSG00000025909	5013	93	69.84210526	109.2763158	808.7105263	158.6842105
ENSG00000133805	5170	ENSMUSG00000005686	5588	93	220.25	204.3026316	1161.368421	277.0789474
ENSG00000204899	2433	ENSMUSG00000033186	1271	89	106.6973684	193.5526316	808.6315789	116.4868421
ENSG00000136122	2843	ENSMUSG00000022070	2673	60	28.35526314	31.71052633	164.9078947	15.71052632
ENSG00000103126	3701	ENSMUSG00000024182	3782	87	198.2368421	218.2368421	1276.276316	245.5657895
ENSG00000161091	3027	ENSMUSG00000034854	3971	74	489.4736842	489.25	1805.539474	428.1578947
ENSG00000083520	7439	ENSMUSG00000033166	3795	91	275.4473684	377.7763158	468.3684211	87.13157895
ENSG00000086504	1979	ENSMUSG00000024181	1048	83	479.0263159	593.6052632	1217.736842	299.8552632
ENSG00000168300	4186	ENSMUSG00000051285	5058	98	301.4605263	331.4736842	2819.447368	504.5131579
ENSG00000110315	4084	ENSMUSG00000030788	4019	98	583.0263159	829.6578947	2410.684211	375.1447368
ENSG00000083535	3172	ENSMUSG00000022064	3271	88	43.51315789	79.05263158	325.9605263	58.36842105
ENSG00000183397	671	ENSMUSG00000020234	1648	57	60.32894737	25.84210527	525.7763158	100.8289474
ENSG00000064961	2021	ENSMUSG00000020232	1816	93	148.1052632	95.7631579	458.1052632	85.01315789
ENSG00000133800	2500	ENSMUSG00000030787	2607	68	164.2236842	53.23684211	25.96052632	17.90789474
ENSG00000147488	6330	ENSMUSG00000033740	6338	84	197.2894737	283.25	437.6710526	66.64473684
ENSG00000102554	3562	ENSMUSG00000005148	1721	89	68.25000002	45.92105264	331.3947368	43.64473684
ENSG00000129925	4130	ENSMUSG00000024180	3464	75	307.4868421	304.2105263	852.4210526	188.0657895
ENSG00000118922	11011	ENSMUSG00000072294	5724	97	351.2236841	462.0131579	1361.052632	242.2368421
ENSG00000072952	6490	ENSMUSG00000005611	6408	83	1218.078947	523.8947369	180.0263158	68.89473684
ENSG00000179855	1212	ENSMUSG00000034872	1024	84	2.078947364	0.986842103	15.21052632	7.486842105
ENSG00000023287	6669	ENSMUSG00000025907	6517	89	1087.078947	1422.855263	2449.394737	519.2236842
ENSG00000103202	2076	ENSMUSG00000024177	912	79	353.9736842	285.8815788	56.05263158	15.18421053
ENSG00000006638	2428	ENSMUSG00000034881	1763	62	11.9736842	11.44736843	53.76315789	9.618421053
ENSG00000136111	6367	ENSMUSG00000033083	7045	87	264.5394737	395.6052631	530.7763158	123.9473684
ENSG00000105298	3902	ENSMUSG00000034889	2621	70	331.8684211	283.9868421	1250.197368	240.7368421
ENSG00000183729	2685	ENSMUSG00000033774	990	84	2.999999996	12.98684209	17.65789474	2
ENSG00000242612	1802	ENSMUSG00000036775	2187	82	86.39473685	117.6184211	1044.578947	210.6842105
ENSG00000082556	4959	ENSMUSG00000025905	1410	93	119.8552632	150.8552632	183.3684211	38.14473684
ENSG00000198730	4314	ENSMUSG00000005609	4301	97	345.5789474	510.2631579	2395.25	570.0526316
ENSG00000188243	2074	ENSMUSG00000075486	1090	61	124.8157895	192.0526316	330.6052632	81.09210526
ENSG00000047249	2270	ENSMUSG00000033793	1893	98	1537.486842	2094.697368	5064.157895	954.3157895
ENSG00000186111	5047	ENSMUSG00000034902	2520	91	2757.802631	2685.526316	9945.578947	1571
ENSG00000090565	5387	ENSMUSG00000037098	5661	70	1259.986842	1584.263158	7236.881579	1421.934211
ENSG00000105289	3158	ENSMUSG00000034917	3030	77	9.565789472	5.500000017	29	1.986842105
ENSG00000110321	4044	ENSMUSG00000005610	3776	91	3844.605263	7292.736843	19035.36842	3806.407895
ENSG00000136153	8891	ENSMUSG00000033060	5482	80	763.7631579	1050.315789	3471.105263	735.9605263
ENSG00000123104	12599	ENSMUSG00000030287	11958	95	477.3421053	437.9605263	1208.131579	244.7763158
ENSG00000103326	4754	ENSMUSG00000037326	3520	88	266.8421053	198.1710527	2074.565789	452.7236842
ENSG00000147509	2305	ENSMUSG00000002459	2514	61	86.85526314	153.2368421	1124	152.7105263
ENSG00000011132	2334	ENSMUSG00000004931	2078	76	100.0131579	58.75	665.5921053	192.8552632
ENSG00000161992	4279	ENSMUSG00000025727	4512	70	14.63157893	8.960526318	58.46052632	7
ENSG00000183617	622	ENSMUSG00000034932	604	68	111.4210526	183.9078947	451.3815789	94.03947368
ENSG00000007264	2550	ENSMUSG00000004933	2852	84	489.2894738	641.2763158	6588.394737	1244.947368
ENSG00000187735	2780	ENSMUSG00000033813	2555	96	132.0921053	147.3289474	402.8421053	49.69736842
ENSG00000007541	4185	ENSMUSG00000025728	3694	58	563.4736841	562.6578949	4075.526316	696.0657895
ENSG00000064102	2970	ENSMUSG00000040250	3083	95	81.01315789	117.0657895	990.75	195.0657895
ENSG00000178695	6229	ENSMUSG00000041633	4906	53	699.4868421	566.5657895	170.7894737	28.93421053
ENSG00000102794	2177	ENSMUSG00000022126	2146	81	0	0	1.986842105	1
ENSG00000197562	2699	ENSMUSG00000025730	2453	99	725.1578948	878.0921053	1974.684211	448.2894737
ENSG00000127578	2028	ENSMUSG00000071192	669	37	44.96052633	12.98684212	16.19736842	3
ENSG00000102805	4064	ENSMUSG00000022125	2396	62	155.5394737	160.5657895	399.25	92.89473684
ENSG00000120992	2573	ENSMUSG00000025903	2636	87	65.89473686	76.71052633	590.0789474	129.0394737
ENSG00000172366	946	ENSMUSG00000025732	814	85	85.68421052	84	262.6447368	52.22368421
ENSG00000005812	3548	ENSMUSG00000022124	4759	97	374.4473684	594.8552632	2670.973684	626.8684211
ENSG00000111790	2295	ENSMUSG00000040242	3055	98	430.7500001	594.7763159	2685.815789	554.6578947
ENSG00000161996	6055	ENSMUSG00000073434	6208	28	134.1973685	94.42105263	1204.276316	230.7105263
ENSG00000005810	14919	ENSMUSG00000033004	15240	97	2366.644738	5293.039474	18250.73684	2802.868421
ENSG00000105278	5560	ENSMUSG00000034949	4719	48	275.0526316	223.8947369	3063.776316	562.4868421
ENSG00000110328	2515	ENSMUSG00000038296	2575	98	259.4342105	381.8947367	1349.710526	273.8026316
ENSG00000064115	4330	ENSMUSG00000040234	3253	77	438.6578947	606.7368419	1448.631579	302.8026316
ENSG00000137547	1749	ENSMUSG00000033845	4208	89	263.3421053	454.118421	775.6578947	125.2763158
ENSG00000164736	2350	ENSMUSG00000025902	4071	84	13.99999999	20.93421054	170.4473684	34.68421053
ENSG00000152944	1753	ENSMUSG00000030291	1097	97	180.6052632	205.9868421	477.9736842	87
ENSG00000170242	8114	ENSMUSG00000059263	5596	95	1070.052631	1418.302632	4476.013158	913.1973684
ENSG00000167654	5141	ENSMUSG00000034958	3736	89	2844.631579	4665.06579	9748.973684	2063.526316
ENSG00000214700	1062	ENSMUSG00000040163	3007	42	3.000000006	3.000000006	0	0
ENSG00000104237	9927	ENSMUSG00000025900	6950	59	1.000000002	0.986842156	2.986842105	1
ENSG00000211455	5096	ENSMUSG00000001630	4571	97	287.1578947	297.7631579	868.0789474	168
ENSG00000140983	2539	ENSMUSG00000025733	2828	84	642.6842106	682.5394736	3648.776316	784.3157895
ENSG00000077009	1124	ENSMUSG00000004939	1840	72	0.999999995	3.486842112	7.5	0.986842105
ENSG00000029153	1967	ENSMUSG00000040187	2923	65	32.67105263	56.14473684	326.5263158	31.47368421
ENSG00000206579	1953	ENSMUSG00000051951	3634	94	20.44736843	25.78947367	818.8157895	76.55263158
ENSG00000167904	2518	ENSMUSG00000028232	3071	92	81.10526316	110.7105263	1108.368421	169.6184211
ENSG00000103269	1807	ENSMUSG00000025735	1569	80	238.5657895	226.0789474	1986.460526	404.6315789
ENSG00000050165	3028	ENSMUSG00000030772	3262	79	8030.855265	10679.4079	9910.776316	1981.828947
ENSG00000137574	3780	ENSMUSG00000028233	4327	73	100.9078947	132.4342105	958.0789474	174.2368421
ENSG00000167657	2105	ENSMUSG00000034974	1483	83	624.763158	515.9605262	1592.078947	348.3947368
ENSG00000103266	1426	ENSMUSG00000039615	1229	97	1382.18421	1462.960526	4892.289474	1093.197368
ENSG00000142185	6535	ENSMUSG00000009292	7869	82	672.0789474	653.2763158	2107.684211	374.7631579
ENSG00000161999	2132	ENSMUSG00000025736	2347	66	1141.526316	1193.578947	4256.526316	1020.236842
ENSG00000167658	3157	ENSMUSG00000034994	3071	99	15789.35526	13908.42105	43895.48684	9243.236842
ENSG00000133816	4176	ENSMUSG00000038244	9153	86	2255.789474	2970.118421	14802.98684	2680.486842
ENSG00000127580	3493	ENSMUSG00000025737	3073	82	333.9210526	250.9210526	1139.552632	270.7105263
ENSG00000008988	617	ENSMUSG00000045159	237	49	685.3947368	698.7105263	0.986842105	0
ENSG00000165935	1272	ENSMUSG00000030292	1562	47	4.93421053	0.407894734	2	0
ENSG00000136155	3176	ENSMUSG00000022123	3113	63	1.973684205	3.894736824	58.14473684	6.026315789
ENSG00000110841	6169	ENSMUSG00000016487	5040	86	729.5131579	910.460526	1549.355263	263.9342105
ENSG00000160233	2529	ENSMUSG00000051652	4296	80	15.9868421	2.999999995	617.3421053	86.89473684
ENSG00000105229	3054	ENSMUSG00000004934	2598	89	170.8552632	235.6578948	913.0657895	161.9078947
ENSG00000172680	1041	ENSMUSG00000078365	1449	73	0	0	4	0
ENSG00000127585	3547	ENSMUSG00000025738	3178	96	8138.157893	11093.72368	37638.63158	8364.855263
ENSG00000175894	4437	ENSMUSG00000069581	2427	65	5.000000013	4.026315775	18.56578947	5.131578947
ENSG00000181690	7338	ENSMUSG00000003282	4774	95	40.96052627	40.76315792	178.5657895	28.76315789
ENSG00000103260	1103	ENSMUSG00000002274	1044	80	623.0394737	343.881579	1434.631579	265.5921053
ENSG00000103254	858	ENSMUSG00000057411	887	77	165.3289473	129.8026316	1434.842105	254.4605263
ENSG00000178951	4440	ENSMUSG00000035011	6808	86	1001.328947	1128.802632	5203.210526	1035.026316
ENSG00000162004	3519	ENSMUSG00000071202	1707	54	39.01315791	50.0394737	29.30263158	8.894736842
ENSG00000126934	1734	ENSMUSG00000035027	2434	94	656.9473685	715.1973684	2590.5	502.3026316
ENSG00000133808	3044	ENSMUSG00000030771	2896	60	2.999999981	0.99999998	85.10526316	14.53947368
ENSG00000174236	1139	ENSMUSG00000040121	982	72	6.947368417	8.328947361	28.60526316	3
ENSG00000061794	1866	ENSMUSG00000040112	1074	75	217.868421	375.5657894	446.1447368	113.3684211
ENSG00000139737	4080	ENSMUSG00000055717	2736	88	582.9736845	968.8947371	1937.526316	356.5
ENSG00000197702	3106	ENSMUSG00000030770	4608	98	395.5921053	459.4605264	3015.171053	484
ENSG00000060566	2586	ENSMUSG00000035041	2294	70	15.43421054	7.894736826	17.28947368	1.986842105
ENSG00000103253	1862	ENSMUSG00000061046	1950	62	142.9473684	197.25	2728.368421	607.2368421
ENSG00000205693	1017	ENSMUSG00000072662	1125	61	0	3.000000006	31.69736842	5.986842105
ENSG00000087448	6468	ENSMUSG00000040102	6267	90	719.4210526	1264.93421	1546.592105	246.6973684
ENSG00000205439	623	ENSMUSG00000061452	387	67	0	0	0	0
ENSG00000205439	623	ENSMUSG00000069583	671	66	0	0	0	0
ENSG00000205439	623	ENSMUSG00000064028	345	62	0	0	0	0
ENSG00000205439	623	ENSMUSG00000069584	315	62	0	0	0	0
ENSG00000205439	623	ENSMUSG00000057573	360	65	0	0	0	0
ENSG00000221864	739	ENSMUSG00000069583	671	55	0	0	0	0
ENSG00000221864	739	ENSMUSG00000064028	345	52	0	0	0	0
ENSG00000221864	739	ENSMUSG00000069584	315	47	0	0	0	0
ENSG00000221864	739	ENSMUSG00000057573	360	55	0	0	0	0
ENSG00000187079	9542	ENSMUSG00000055320	3110	99	502.8026315	407.4736842	180.1973684	22.51315789
ENSG00000187175	588	ENSMUSG00000061452	387	68	0	0	0	0
ENSG00000187175	588	ENSMUSG00000069583	671	67	0	0	0	0
ENSG00000187175	588	ENSMUSG00000064028	345	63	0	0	0	0
ENSG00000187175	588	ENSMUSG00000069584	315	62	0	0	0	0
ENSG00000187175	588	ENSMUSG00000057573	360	67	0	0	0	0
ENSG00000087494	2744	ENSMUSG00000048776	1603	72	26.90789475	47.55263159	86.39473684	19.93421053
ENSG00000103245	2112	ENSMUSG00000002280	2603	87	307.8026316	279.3552632	1424.052632	300.5263158
ENSG00000184787	3397	ENSMUSG00000009293	906	100	626.9605262	699.894737	855.6447368	165.2236842
ENSG00000077463	1638	ENSMUSG00000034748	2596	83	128.1052632	112.0526316	678.1710526	239.4342105
ENSG00000136160	4678	ENSMUSG00000022122	3878	73	249.368421	607.3157895	2005.078947	227.1842105
ENSG00000123106	2353	ENSMUSG00000030301	2829	78	173.1447368	358.9210527	1469.697368	234.5921053
ENSG00000133794	3275	ENSMUSG00000055116	2925	98	285.5789474	409.7105263	1095.434211	183.8157895
ENSG00000102854	2194	ENSMUSG00000063011	2164	53	20.77631579	2.960526325	42.01315789	7.947368421
ENSG00000170791	1684	ENSMUSG00000042198	1643	63	153.4342105	349.0789474	474.0789474	74.13157895
ENSG00000184900	2269	ENSMUSG00000020738	1166	52	953.2763159	1785.328947	36.09210526	12.46052632
ENSG00000089847	4362	ENSMUSG00000054708	5457	48	785.6184209	649.4868424	2127.684211	624.7894737
ENSG00000064763	2094	ENSMUSG00000030303	5253	87	105.6052631	234.8026316	1615.394737	268.5131579
ENSG00000162006	3199	ENSMUSG00000041062	2628	40	3.144736836	1.473684214	16.76315789	2
ENSG00000152192	3817	ENSMUSG00000048349	2601	99	1.00000001	1.00000001	15.38157895	12.92105263
ENSG00000152193	3529	ENSMUSG00000022120	3456	80	166.6842105	260.0394737	488.1315789	114.0131579
ENSG00000170786	3039	ENSMUSG00000028236	1385	79	57.75	115.3684211	0	0
ENSG00000007376	2050	ENSMUSG00000041199	1703	82	185.2763158	201.9868421	2129.302632	450.2631579
ENSG00000139746	4388	ENSMUSG00000022119	4213	96	361.7368421	518.9342105	1388.171053	278
ENSG00000223572	3143	ENSMUSG00000000308	1948	90	176.4868421	246.5657895	7048.921053	1752.710526
ENSG00000183255	2966	ENSMUSG00000009291	2260	72	1146.842105	882.1052633	2494.052632	515.0526316
ENSG00000087502	1755	ENSMUSG00000030304	4698	91	161.9868421	288	1620.328947	255.6184211
ENSG00000127586	3924	ENSMUSG00000019214	3092	60	93.28947371	84.90789474	174.5789474	28.59210526
ENSG00000105246	1173	ENSMUSG00000003206	1170	60	11.67105263	7.171052634	23.85526316	10.21052632
ENSG00000228117	972	ENSMUSG00000071019	1942	77	0	0	0	0
ENSG00000181195	1410	ENSMUSG00000045573	1634	82	25.93421052	69.85526316	9505.802632	1134.065789
ENSG00000160255	3496	ENSMUSG00000000290	2970	81	264.1578947	117.0131579	181.7236842	75.89473684
ENSG00000160255	3496	ENSMUSG00000000157	2946	54	264.1578947	117.0131579	4.065789474	0
ENSG00000105248	1398	ENSMUSG00000003208	1656	79	161.1710526	146.0657895	286.6973684	60.93421053
ENSG00000104331	7224	ENSMUSG00000066324	6543	90	833.2894737	1410.842105	4628.092105	838.0263158
ENSG00000105251	2577	ENSMUSG00000039154	1549	76	126.4736842	78.96052632	669.7763158	173.6973684
ENSG00000127588	975	ENSMUSG00000025739	344	95	72.72368421	66.85526315	832.6447368	141.5131579
ENSG00000148925	2505	ENSMUSG00000038187	2888	90	581.2631579	1183.671053	2703.447368	511.6184211
ENSG00000169122	4368	ENSMUSG00000049119	3485	94	272.3684211	481.3157895	1461.578947	313.5131579
ENSG00000242866	5986	ENSMUSG00000033498	5756	87	19.35526315	11.44736845	40.93421053	2.657894737
ENSG00000103227	2612	ENSMUSG00000002279	2190	78	214.8552632	315.9868421	640.2236842	127.1842105
ENSG00000133687	9126	ENSMUSG00000030306	8383	89	696.9342106	743.4078947	4294.5	748.8947368
ENSG00000215114	5067	ENSMUSG00000028243	6642	85	381.618421	692.0526314	2021.552632	423.9736842
ENSG00000105255	1760	ENSMUSG00000011589	1748	93	645.4736841	596.0000001	1649.947368	415.5131579
ENSG00000102471	4625	ENSMUSG00000053253	2548	76	776.1578946	1408.578947	3372.289474	678.5789474
ENSG00000152266	813	ENSMUSG00000059077	714	67	0	0	0	0
ENSG00000167910	2875	ENSMUSG00000028240	4172	81	1.000000015	1.000000015	0	0
ENSG00000197601	5344	ENSMUSG00000030759	5501	97	459.868421	637.1710526	2833.013158	518.5131579
ENSG00000136158	3038	ENSMUSG00000022114	1519	96	389.0131579	743.631579	1961.815789	370.6315789
ENSG00000005513	3049	ENSMUSG00000024176	3000	83	682.8552632	636.7105262	2090	299.3552632
ENSG00000137575	2166	ENSMUSG00000028249	4191	90	911.1315791	1042.078947	4669.671053	997.25
ENSG00000162009	2701	ENSMUSG00000050824	2698	79	0	0	32.96052632	21.38157895
ENSG00000178235	5185	ENSMUSG00000075478	2091	97	442.4342106	993.078947	2333.342105	399.9605263
ENSG00000178078	1536	ENSMUSG00000038781	1491	62	25.97368421	25.75000001	55.55263158	6.947368421
ENSG00000160256	1082	ENSMUSG00000032977	2472	70	50.31578947	37.78947369	1380.644737	209.0394737
ENSG00000133704	5155	ENSMUSG00000040029	5363	89	482.118421	651.6842105	2524.434211	519.3026316
[truncated: 26,518 more rows]
