# Supplementary material for: A statistical normalization method and differential expression analysis for RNA-seq data between different species
Source: BMC Bioinformatics. 2019 Mar 29;20:163. doi: 10.1186/s12859-019-2745-1 (PMC6441199; doi:10.1186/s12859-019-2745-1)
Supplement: Supplementary file 7 — 143 most conserved orthologous transcripts between human and mouse and orthology quality-controls criterion. (CSV 9 KB) [file 12859_2019_2745_MOESM7_ESM.csv]

Gene.stable.ID	Mouse.gene.stable.ID	X.id..target.Mouse.gene.identical.to.query.gene	X.id..query.gene.identical.to.target.Mouse.gene	Mouse.Gene.order.conservation.score	Mouse.Whole.genome.alignment.coverage	Mouse.orthology.confidence..0.low..1.high.
ENSG00000125691	ENSMUSG00000071415	100	100	100	100	1
ENSG00000143632	ENSMUSG00000031972	100	100	100	100	1
ENSG00000145920	ENSMUSG00000025867	100	100	100	100	1
ENSG00000149923	ENSMUSG00000030697	100	100	100	100	1
ENSG00000028839	ENSMUSG00000071359	100	100	100	100	1
ENSG00000120705	ENSMUSG00000024360	100	100	100	100	1
ENSG00000086589	ENSMUSG00000024604	100	100	100	100	1
ENSG00000128534	ENSMUSG00000044155	100	100	100	100	1
ENSG00000112306	ENSMUSG00000061983	100	100	100	100	1
ENSG00000161960	ENSMUSG00000059796	100	100	100	100	1
ENSG00000173207	ENSMUSG00000028044	100	100	100	100	1
ENSG00000157216	ENSMUSG00000061887	100	100	100	100	1
ENSG00000134825	ENSMUSG00000036372	100	100	100	100	1
ENSG00000126970	ENSMUSG00000035062	100	100	100	100	1
ENSG00000213246	ENSMUSG00000020485	100	100	100	100	1
ENSG00000004059	ENSMUSG00000020440	100	100	100	100	1
ENSG00000164587	ENSMUSG00000024608	100	100	100	100	1
ENSG00000146007	ENSMUSG00000001383	100	100	100	100	1
ENSG00000188529	ENSMUSG00000028676	100	100	100	100	1
ENSG00000088986	ENSMUSG00000009013	100	100	100	100	1
ENSG00000104490	ENSMUSG00000051359	100	100	100	100	1
ENSG00000092847	ENSMUSG00000041530	100	100	100	100	1
ENSG00000139343	ENSMUSG00000020018	100	100	100	100	1
ENSG00000164107	ENSMUSG00000038193	100	100	100	100	1
ENSG00000136527	ENSMUSG00000022858	100	100	100	100	1
ENSG00000184007	ENSMUSG00000028788	100	100	100	100	1
ENSG00000115540	ENSMUSG00000025979	100	100	100	100	1
ENSG00000103769	ENSMUSG00000004771	100	100	100	100	1
ENSG00000136485	ENSMUSG00000049354	100	100	100	100	1
ENSG00000107130	ENSMUSG00000062661	100	100	100	100	1
ENSG00000104695	ENSMUSG00000009630	100	100	100	100	1
ENSG00000181467	ENSMUSG00000036894	100	100	100	100	1
ENSG00000175155	ENSMUSG00000018427	100	100	100	100	1
ENSG00000119396	ENSMUSG00000026878	100	100	100	100	1
ENSG00000164604	ENSMUSG00000048216	100	100	100	100	1
ENSG00000174871	ENSMUSG00000024873	100	100	100	100	1
ENSG00000127824	ENSMUSG00000026202	100	100	100	100	1
ENSG00000138069	ENSMUSG00000020149	100	100	100	100	1
ENSG00000112308	ENSMUSG00000019132	100	100	100	100	1
ENSG00000137267	ENSMUSG00000058672	100	100	100	100	1
ENSG00000034713	ENSMUSG00000031950	100	100	100	100	1
ENSG00000087191	ENSMUSG00000020708	100	100	100	100	1
ENSG00000134809	ENSMUSG00000027076	100	100	100	100	1
ENSG00000100314	ENSMUSG00000009075	100	100	100	100	1
ENSG00000173674	ENSMUSG00000067194	100	100	100	100	1
ENSG00000115963	ENSMUSG00000017144	100	100	100	100	1
ENSG00000179195	ENSMUSG00000079215	100	100	100	100	1
ENSG00000115128	ENSMUSG00000037361	100	100	100	100	1
ENSG00000137502	ENSMUSG00000030643	100	100	100	100	1
ENSG00000143761	ENSMUSG00000048076	100	100	100	100	1
ENSG00000118181	ENSMUSG00000009927	100	100	100	100	1
ENSG00000233608	ENSMUSG00000007805	100	100	100	100	1
ENSG00000102898	ENSMUSG00000008450	100	100	100	100	1
ENSG00000168002	ENSMUSG00000071662	100	100	100	100	1
ENSG00000151778	ENSMUSG00000052584	100	100	100	100	1
ENSG00000116473	ENSMUSG00000068798	100	100	100	100	1
ENSG00000125995	ENSMUSG00000067847	100	100	100	100	1
ENSG00000174021	ENSMUSG00000068523	100	100	100	100	1
ENSG00000138107	ENSMUSG00000025228	100	100	100	100	1
ENSG00000132388	ENSMUSG00000020794	100	100	100	100	1
ENSG00000172354	ENSMUSG00000029713	100	100	100	100	1
ENSG00000171540	ENSMUSG00000021685	100	100	100	100	1
ENSG00000169750	ENSMUSG00000018012	100	100	100	100	1
ENSG00000143013	ENSMUSG00000028266	100	100	100	100	1
ENSG00000077721	ENSMUSG00000016308	100	100	100	100	1
ENSG00000118680	ENSMUSG00000034868	100	100	100	100	1
ENSG00000132639	ENSMUSG00000027273	100	100	100	100	1
ENSG00000120533	ENSMUSG00000022338	100	100	100	100	1
ENSG00000143621	ENSMUSG00000001016	100	100	100	100	1
ENSG00000138138	ENSMUSG00000013662	100	100	100	100	1
ENSG00000165119	ENSMUSG00000021546	100	100	100	100	1
ENSG00000153561	ENSMUSG00000002222	100	100	100	100	1
ENSG00000164032	ENSMUSG00000037894	100	100	100	100	1
ENSG00000100528	ENSMUSG00000015759	100	100	100	100	1
ENSG00000099365	ENSMUSG00000030806	100	100	100	100	1
ENSG00000215021	ENSMUSG00000004264	100	100	100	100	1
ENSG00000162385	ENSMUSG00000028609	100	100	100	100	1
ENSG00000169564	ENSMUSG00000051695	100	100	100	100	1
ENSG00000100410	ENSMUSG00000061360	100	100	100	100	1
ENSG00000186468	ENSMUSG00000049517	100	100	100	100	1
ENSG00000185551	ENSMUSG00000030551	100	100	100	100	1
ENSG00000116752	ENSMUSG00000005687	100	100	100	100	1
ENSG00000168785	ENSMUSG00000028152	100	100	100	100	1
ENSG00000177879	ENSMUSG00000024480	100	100	100	100	1
ENSG00000170027	ENSMUSG00000051391	100	100	100	100	1
ENSG00000162521	ENSMUSG00000057236	100	100	100	100	1
ENSG00000121067	ENSMUSG00000057522	100	100	100	100	1
ENSG00000177105	ENSMUSG00000073982	100	100	100	100	1
ENSG00000165724	ENSMUSG00000026974	100	100	100	100	1
ENSG00000174748	ENSMUSG00000012405	100	100	100	100	1
ENSG00000157837	ENSMUSG00000029550	100	100	100	100	1
ENSG00000078140	ENSMUSG00000029203	100	100	100	100	1
ENSG00000123728	ENSMUSG00000050029	100	100	100	100	1
ENSG00000075624	ENSMUSG00000029580	100	100	100	100	1
ENSG00000148943	ENSMUSG00000027162	100	100	100	100	1
ENSG00000072401	ENSMUSG00000019927	100	100	100	100	1
ENSG00000172318	ENSMUSG00000034780	100	100	100	100	1
ENSG00000165280	ENSMUSG00000028452	100	100	100	100	1
ENSG00000167088	ENSMUSG00000002477	100	100	100	100	1
ENSG00000188859	ENSMUSG00000060568	100	100	100	100	1
ENSG00000143878	ENSMUSG00000054364	100	100	100	100	1
ENSG00000109132	ENSMUSG00000012520	100	100	100	100	1
ENSG00000105968	ENSMUSG00000041126	100	100	100	100	1
ENSG00000121905	ENSMUSG00000028785	100	100	100	100	1
ENSG00000170035	ENSMUSG00000027011	100	100	100	100	1
ENSG00000109189	ENSMUSG00000054814	100	100	100	100	1
ENSG00000078369	ENSMUSG00000029064	100	100	100	100	1
ENSG00000120742	ENSMUSG00000027808	100	100	100	100	1
ENSG00000119801	ENSMUSG00000039770	100	100	100	100	1
ENSG00000142534	ENSMUSG00000003429	100	100	100	100	1
ENSG00000134108	ENSMUSG00000030105	100	100	100	100	1
ENSG00000177700	ENSMUSG00000038489	100	100	100	100	1
ENSG00000114784	ENSMUSG00000006941	100	100	100	100	1
ENSG00000198435	ENSMUSG00000078202	100	100	100	100	1
ENSG00000197780	ENSMUSG00000048100	100	100	100	100	1
ENSG00000133818	ENSMUSG00000055723	100	100	100	100	1
ENSG00000198060	ENSMUSG00000023307	100	100	100	100	1
ENSG00000105193	ENSMUSG00000037563	100	100	100	100	1
ENSG00000122692	ENSMUSG00000028409	100	100	100	100	1
ENSG00000166949	ENSMUSG00000032402	100	100	100	100	1
ENSG00000182117	ENSMUSG00000027133	100	100	100	100	1
ENSG00000100764	ENSMUSG00000021178	100	100	100	100	1
ENSG00000107796	ENSMUSG00000035783	100	100	100	100	1
ENSG00000106367	ENSMUSG00000004849	100	100	100	100	1
ENSG00000198034	ENSMUSG00000031320	100	100	100	100	1
ENSG00000070831	ENSMUSG00000006699	100	100	100	100	1
ENSG00000188229	ENSMUSG00000036752	100	100	100	100	1
ENSG00000137285	ENSMUSG00000045136	100	100	100	100	1
ENSG00000165527	ENSMUSG00000044147	100	100	100	100	1
ENSG00000065665	ENSMUSG00000025816	100	100	100	100	1
ENSG00000196230	ENSMUSG00000001525	100	100	100	100	1
ENSG00000115233	ENSMUSG00000026914	100	100	100	100	1
ENSG00000105258	ENSMUSG00000019738	100	100	100	100	1
ENSG00000166619	ENSMUSG00000067787	100	100	100	100	1
ENSG00000164163	ENSMUSG00000058355	100	100	100	100	1
ENSG00000115524	ENSMUSG00000025982	100	100	100	100	1
ENSG00000168710	ENSMUSG00000027893	100	100	100	100	1
ENSG00000185630	ENSMUSG00000052534	100	100	100	100	1
ENSG00000205937	ENSMUSG00000034681	100	100	100	100	1
ENSG00000170860	ENSMUSG00000034192	100	100	100	100	1
ENSG00000174775	ENSMUSG00000025499	100	100	100	100	1
ENSG00000163032	ENSMUSG00000054459	100	100	100	100	1
ENSG00000170296	ENSMUSG00000018567	100	100	100	100	1
