# Supplementary material for: A statistical normalization method and differential expression analysis for RNA-seq data between different species
Source: BMC Bioinformatics. 2019 Mar 29;20:163. doi: 10.1186/s12859-019-2745-1 (PMC6441199; doi:10.1186/s12859-019-2745-1)
Supplement: Supplementary file 8 — p −values and q −values for each orthologous transcripts. (XLSX 2587 KB) [file 12859_2019_2745_MOESM8_ESM.xlsx]

## Sheet: Sheet1
Ensembl.Gene.ID	ExonicLength	Mouse.Ensembl.Gene.ID	ExonicLength.1	X..Identity	Human_Brain_Male1	Human_Brain_Male2	Mouse_Brain_Male1	Mouse_Brain_Male2	p_value1	q_value1	p_value2	q_value2
ENSG00000225566	865	ENSMUSG00000031590	1033	88	16	21	480	91	1.56195e-21	4.99958e-21	8.14351e-15	2.26887e-14
ENSG00000067646	5616	ENSMUSG00000079509	7363	91	75	81	922	183	2.02203e-14	5.2556e-14	7.06312e-07	1.42248e-06
ENSG00000067646	5616	ENSMUSG00000049576	2229	80	75	81	16	1	4.02976e-18	1.171e-17	4.44463e-23	1.56436e-22
ENSG00000067646	5616	ENSMUSG00000053211	2785	68	75	81	0	0	5.51265e-37	2.50375e-36	5.75641e-43	3.04603e-42
ENSG00000067646	5616	ENSMUSG00000000103	2816	68	75	81	0	0	3.15362e-37	1.44112e-36	3.14611e-43	1.6721e-42
ENSG00000176679	895	ENSMUSG00000061283	1030	27	0	0	0	0	1	1	1	1
ENSG00000176679	895	ENSMUSG00000063242	1019	27	0	0	0	0	1	1	1	1
ENSG00000099715	10709	ENSMUSG00000034755	9057	79	51	95	712	138	1.74678e-31	7.08162e-31	8.67718e-20	2.79503e-19
ENSG00000099721	847	ENSMUSG00000031354	1011	75	0	0	1	0	1	1	1	1
ENSG00000092377	2407	ENSMUSG00000025246	5234	93	3	1	3371	617	1.34192e-148	2.14197e-147	2.27646e-114	2.87044e-113
ENSG00000099725	7242	ENSMUSG00000035725	5807	68	67	75	603	131	1.34065e-18	3.95342e-18	3.76242e-10	8.78884e-10
ENSG00000188681	1599	ENSMUSG00000024175	1532	44	6	0	34	15	0.554486	0.662764	1	1
ENSG00000114374	10036	ENSMUSG00000069044	8098	82	565	748	0	0	0	0	0	0
ENSG00000067048	4873	ENSMUSG00000069045	3724	88	566	755	1484	326	0.00024397	0.000413317	2.96655e-18	9.15006e-18
ENSG00000183878	8004	ENSMUSG00000068457	5569	69	139	163	406	157	0.883386	1	0.0156964	0.0234186
ENSG00000154620	1669	ENSMUSG00000049775	1371	93	13	23	14921	2706	0	0	0	0
ENSG00000172468	2665	ENSMUSG00000045336	1179	44	0	0	0	0	1	1	1	1
ENSG00000169953	2922	ENSMUSG00000045336	1179	44	0	0	0	0	1	1	1	1
ENSG00000012817	5472	ENSMUSG00000056673	5471	79	861	655	867	169	1.04374e-174	2.02159e-173	2.81285e-238	7.86864e-237
ENSG00000012817	5472	ENSMUSG00000079678	1148	17	861	655	0	0	1.86426e-233	5.29166e-232	1.83535e-282	6.41542e-281
ENSG00000242875	1924	ENSMUSG00000071960	1482	31	0	0	0	0	1	1	1	1
ENSG00000242875	1924	ENSMUSG00000069031	1690	31	0	0	0	0	1	1	1	1
ENSG00000242875	1924	ENSMUSG00000052831	1351	31	0	0	0	0	1	1	1	1
ENSG00000234414	2246	ENSMUSG00000071960	1482	31	0	0	0	0	1	1	1	1
ENSG00000234414	2246	ENSMUSG00000069031	1690	31	0	0	0	0	1	1	1	1
ENSG00000234414	2246	ENSMUSG00000052831	1351	30	0	0	0	0	1	1	1	1
ENSG00000242389	2498	ENSMUSG00000071960	1482	31	0	0	0	0	1	1	1	1
ENSG00000242389	2498	ENSMUSG00000069031	1690	31	0	0	0	0	1	1	1	1
ENSG00000242389	2498	ENSMUSG00000052831	1351	30	0	0	0	0	1	1	1	1
ENSG00000244395	1926	ENSMUSG00000071960	1482	31	0	0	0	0	1	1	1	1
ENSG00000244395	1926	ENSMUSG00000069031	1690	31	0	0	0	0	1	1	1	1
ENSG00000244395	1926	ENSMUSG00000052831	1351	30	0	0	0	0	1	1	1	1
ENSG00000169800	1989	ENSMUSG00000071960	1482	31	0	0	0	0	1	1	1	1
ENSG00000169800	1989	ENSMUSG00000069031	1690	31	0	0	0	0	1	1	1	1
ENSG00000169800	1989	ENSMUSG00000052831	1351	30	0	0	0	0	1	1	1	1
ENSG00000226941	2102	ENSMUSG00000071960	1482	31	0	0	0	0	1	1	1	1
ENSG00000226941	2102	ENSMUSG00000069031	1690	31	0	0	0	0	1	1	1	1
ENSG00000226941	2102	ENSMUSG00000052831	1351	30	0	0	0	0	1	1	1	1
ENSG00000101557	4159	ENSMUSG00000047879	4185	83	514	853	4695	964	2.71858e-79	2.29577e-78	5.40788e-34	2.44983e-33
ENSG00000079134	2113	ENSMUSG00000024287	3855	96	149	181	1866	347	1.66102e-10	3.78625e-10	0.00308723	0.00490985
ENSG00000158270	3134	ENSMUSG00000036103	3308	92	239	198	304	112	1.28343e-41	6.39235e-41	1.45523e-58	9.90128e-58
ENSG00000177143	1158	ENSMUSG00000050996	1247	90	0	0	0	0	1	1	1	1
ENSG00000176890	1662	ENSMUSG00000025747	3163	88	58	65	53	5	4.24936e-26	1.53476e-25	1.89882e-31	8.1186e-31
ENSG00000176105	4767	ENSMUSG00000014932	4537	95	182	118	350	75	8.11194e-14	2.06865e-13	1.69894e-23	6.05912e-23
ENSG00000141433	3413	ENSMUSG00000024256	2088	82	74	300	469	52	4.0099e-16	1.10055e-15	1.53999e-08	3.36819e-08
ENSG00000101574	3693	ENSMUSG00000055660	2620	75	65	71	226	50	0.226664	0.290121	0.516248	0.622214
ENSG00000080986	2172	ENSMUSG00000024056	2156	83	0	1	2	0	1	1	1	1
ENSG00000101596	8707	ENSMUSG00000024054	7052	86	316	432	1309	312	0.000505132	0.000838849	0.464556	0.564488
ENSG00000132205	4009	ENSMUSG00000024053	3931	74	59	32	158	49	0.00823472	0.0125002	2.5866e-05	4.76817e-05
ENSG00000101577	6664	ENSMUSG00000024052	6271	89	948	1394	3841	883	0.237467	0.302566	3.70399e-09	8.32634e-09
ENSG00000101605	5847	ENSMUSG00000024049	5648	85	155	109	97	14	1.54945e-46	8.38257e-46	4.95348e-59	3.3894e-58
ENSG00000101608	1229	ENSMUSG00000024048	2776	98	241	188	469	316	1.48196e-69	1.11594e-68	4.50309e-90	4.51009e-89
ENSG00000118680	1761	ENSMUSG00000034868	1253	100	783	1237	5436	918	4.78045e-138	7.08635e-137	9.5808e-64	6.96753e-63
ENSG00000177426	3018	ENSMUSG00000047407	2322	60	54	38	41	8	1.22649e-11	2.91362e-11	1.07201e-15	3.06582e-15
ENSG00000170579	6844	ENSMUSG00000003279	8279	95	2019	4292	20901	3132	5.23692292294117e-318	2.23465165337496e-316	5.23692292294117e-318	2.08721070589357e-316
ENSG00000198081	3528	ENSMUSG00000049672	4231	99	102	164	623	145	0.0470583	0.0660018	0.624409	0.738126
ENSG00000082397	4989	ENSMUSG00000024044	4853	86	2394	3724	9066	1830	3.72736e-10	8.37788e-10	3.72736e-10	8.70798e-10
ENSG00000154655	6546	ENSMUSG00000041565	2085	62	65	96	10	2	7.54832e-15	1.9903e-14	6.99041e-19	2.19501e-18
ENSG00000088756	8995	ENSMUSG00000024043	5260	80	26	25	38	2	0.054223	0.0755192	0.00334907	0.00531289
ENSG00000101680	9861	ENSMUSG00000032796	9518	76	81	74	230	101	0.0107123	0.016098	9.76672e-06	1.84908e-05
ENSG00000206422	906	ENSMUSG00000073375	903	88	0	0	0	0	1	1	1	1
ENSG00000173482	5443	ENSMUSG00000033278	5077	97	714	995	1670	419	9.02104e-27	3.30322e-26	7.9601e-58	5.34824e-57
ENSG00000206418	2138	ENSMUSG00000023460	2057	95	307	614	2885	494	2.27959e-58	1.47422e-57	3.39043e-27	1.31918e-26
ENSG00000168502	7266	ENSMUSG00000052105	7353	80	377	461	4978	1014	2.33423e-143	3.60677e-142	5.04595e-80	4.5536e-79
ENSG00000178127	1110	ENSMUSG00000024099	1540	87	219	372	3181	672	1.05056e-52	6.26961e-52	5.92998e-26	2.24979e-25
ENSG00000101745	10592	ENSMUSG00000034647	8991	81	480	772	3050	581	9.23365e-39	4.35439e-38	1.64344e-12	4.23851e-12
ENSG00000128791	3756	ENSMUSG00000024098	4016	93	159	147	1271	274	3.02339e-14	7.82777e-14	4.22814e-05	7.68283e-05
ENSG00000017797	4528	ENSMUSG00000024096	3680	91	744	867	2953	760	2.8608e-05	5.15563e-05	0.0252693	0.0368145
ENSG00000154845	3936	ENSMUSG00000061950	3835	86	341	465	1698	432	0.000225945	0.000383587	0.415761	0.509552
ENSG00000168461	4006	ENSMUSG00000056515	3472	94	1076	1290	2860	712	6.82294e-16	1.85809e-15	3.02051e-50	1.80094e-49
ENSG00000168454	2086	ENSMUSG00000050612	1718	38	0	0	4	0	0.580485	0.691232	1	1
ENSG00000101558	6950	ENSMUSG00000046487	576	43	1080	1806	4	1	7.79099e-130	1.08034e-128	3.01737e-164	5.50243e-163
ENSG00000154856	2562	ENSMUSG00000071847	2799	83	880	565	1080	147	1.53027e-162	2.71129e-161	1.99238e-226	5.21146e-225
ENSG00000134265	3711	ENSMUSG00000024581	3712	94	728	1166	5660	1061	3.82663e-68	2.83296e-67	4.85104e-23	1.70616e-22
ENSG00000154864	2937	ENSMUSG00000073549	4511	1	46	65	13	4	1.00361e-28	3.83848e-28	3.73913e-33	1.66231e-32
ENSG00000154864	2937	ENSMUSG00000041482	3851	82	46	65	39	7	3.14438e-16	8.65454e-16	3.90032e-20	1.26925e-19
ENSG00000236396	1201	ENSMUSG00000018776	1618	81	0	0	15	1	0.149103	0.196587	0.242613	0.310187
ENSG00000141404	6764	ENSMUSG00000024524	3221	91	703	1222	5395	935	0	0	3.33028e-217	8.27432e-216
ENSG00000154889	2962	ENSMUSG00000062526	1589	73	280	402	899	173	2.41268e-08	5.06925e-08	0.11016	0.148452
ENSG00000141401	1556	ENSMUSG00000024525	1386	90	43	28	123	27	0.156527	0.205812	0.00537203	0.0083514
ENSG00000176194	1305	ENSMUSG00000024526	1113	67	45	56	74	19	0.000140468	0.00024172	2.77887e-07	5.71261e-07
ENSG00000176014	2002	ENSMUSG00000001473	1757	97	143	53	204	36	2.63582e-16	7.27031e-16	5.30723e-25	1.96305e-24
ENSG00000141385	3185	ENSMUSG00000024527	3097	92	487	766	2908	573	1.89509e-17	5.41173e-17	0.00507196	0.0079027
ENSG00000141391	1854	ENSMUSG00000024530	1299	90	87	83	885	194	5.3301e-40	2.58093e-39	4.71148e-24	1.70517e-23
ENSG00000226210	1945	ENSMUSG00000024101	1853	84	184	100	961	197	0.000311935	0.000524504	0.810687	0.93634
ENSG00000120645	7282	ENSMUSG00000040797	6915	86	1582	1879	10654	1974	1.48552e-58	9.63273e-58	1.48552e-58	1.01039e-57
ENSG00000111181	4121	ENSMUSG00000030109	2562	87	240	319	57	20	2.02347e-79	1.71026e-78	3.77783e-98	4.10024e-97
ENSG00000176269	939	ENSMUSG00000074956	939	81	0	0	0	0	1	1	1	1
ENSG00000010379	3034	ENSMUSG00000030108	2366	91	222	77	370	87	8.29065e-14	2.11395e-13	8.86783e-25	3.26381e-24
ENSG00000134278	5881	ENSMUSG00000024533	5628	71	933	1562	6826	1494	2.68815e-81	2.33432e-80	2.41543e-26	9.24925e-26
ENSG00000073614	10932	ENSMUSG00000030180	10954	93	290	278	2130	410	7.01633e-23	2.32834e-22	2.26983e-07	4.68959e-07
ENSG00000147364	2457	ENSMUSG00000038365	2038	88	144	184	2187	406	9.99647e-104	1.09853e-102	1.00899e-65	7.49568e-65
ENSG00000101624	2939	ENSMUSG00000073542	3979	97	65	79	255	74	0.0154583	0.0228849	3.27725e-05	5.99727e-05
ENSG00000180190	3588	ENSMUSG00000050052	4450	65	207	277	747	119	1.71947e-05	3.13649e-05	2.55303e-13	6.77794e-13
ENSG00000104714	1812	ENSMUSG00000051978	1553	43	172	115	158	30	9.87186e-33	4.10549e-32	6.86792e-45	3.75763e-44
ENSG00000128789	1686	ENSMUSG00000024537	979	87	145	228	331	84	0.650979	0.764997	0.00229087	0.00368438
ENSG00000175354	2951	ENSMUSG00000024539	3031	88	62	70	527	91	1.71989e-08	3.63417e-08	0.000737863	0.00123189
ENSG00000198010	10131	ENSMUSG00000047495	4524	89	535	817	2945	370	4.3269e-151	7.06411e-150	7.22172e-84	6.79299e-83
ENSG00000120647	2508	ENSMUSG00000030177	2936	80	48	50	184	56	0.163198	0.214061	0.00399357	0.00629348
ENSG00000085415	3503	ENSMUSG00000079614	2230	81	426	742	800	170	4.37994e-08	9.08903e-08	8.41835e-22	2.84986e-21
ENSG00000182372	7105	ENSMUSG00000026317	7606	85	466	451	1198	211	2.67975e-21	8.51547e-21	3.65682e-43	1.9398e-42
ENSG00000104728	5882	ENSMUSG00000071176	5519	78	553	404	2222	432	0.438173	0.533503	3.78976e-06	7.3465e-06
ENSG00000139044	5286	ENSMUSG00000041372	3677	82	175	128	41	2	2.19116e-64	1.54187e-63	1.43108e-78	1.27069e-77
ENSG00000171840	1723	ENSMUSG00000041377	937	55	114	94	73	2	2.54862e-17	7.24483e-17	3.05413e-24	1.11012e-23
ENSG00000101639	7316	ENSMUSG00000024542	4137	35	286	324	291	66	1.31573e-22	4.32754e-22	2.09724e-37	1.01324e-36
ENSG00000060237	10571	ENSMUSG00000045962	9406	85	3328	3338	10717	1757	4.56801e-54	2.77149e-53	4.56801e-54	2.90746e-53
ENSG00000176595	6717	ENSMUSG00000055675	5923	81	1758	2728	6831	1386	0.0122419	0.0182956	6.91394e-13	1.81044e-12
ENSG00000002016	3033	ENSMUSG00000030166	1664	70	139	132	409	116	0.00715697	0.010932	1	1
ENSG00000168675	10046	ENSMUSG00000024544	2632	90	551	1080	1011	173	1.81084e-24	6.27191e-24	3.59984e-07	7.36115e-07
ENSG00000036448	5014	ENSMUSG00000031461	5075	89	436	340	11	3	2.09327e-291	7.87215e-290	0	0
ENSG00000082805	9538	ENSMUSG00000030172	9703	97	601	761	2831	574	0.00937853	0.0141631	0.00133397	0.00218486
ENSG00000183117	13116	ENSMUSG00000060924	14187	93	509	818	4267	720	3.09477e-48	1.72149e-47	1.91945e-16	5.61315e-16
ENSG00000177150	4379	ENSMUSG00000038121	9813	77	88	184	1854	361	1.27936e-17	3.66751e-17	2.72876e-08	5.89153e-08
ENSG00000101654	6252	ENSMUSG00000009535	5392	75	700	1285	2547	481	0.596187	0.707055	4.03615e-08	8.64569e-08
ENSG00000171823	2111	ENSMUSG00000030019	3114	95	240	288	1283	255	0.0713263	0.0979914	9.68913e-08	2.03754e-07
ENSG00000111186	2391	ENSMUSG00000030170	2625	94	55	49	77	19	3.78509e-10	8.50469e-10	3.69998e-14	1.0089e-13
ENSG00000176136	1319	ENSMUSG00000007480	1181	80	0	2	14	1	0.0513424	0.0716984	0.148619	0.196916
ENSG00000185231	3654	ENSMUSG00000045569	1562	88	0	0	0	0	1	1	1	1
ENSG00000006831	4018	ENSMUSG00000030168	3963	92	1199	1080	2741	810	2.92324e-57	1.86182e-56	3.03354e-114	3.82009e-113
ENSG00000175322	1968	ENSMUSG00000069184	1629	38	16	19	72	8	0.373097	0.460094	1	1
ENSG00000175322	1968	ENSMUSG00000030446	2304	39	16	19	117	18	0.134334	0.178527	0.705033	0.825007
ENSG00000175322	1968	ENSMUSG00000058331	2311	39	16	19	103	35	0.330959	0.412498	1	1
ENSG00000175322	1968	ENSMUSG00000058883	2499	40	16	19	83	23	1	1	0.294507	0.371183
ENSG00000175322	1968	ENSMUSG00000071285	2624	36	16	19	489	75	5.66491e-19	1.68829e-18	7.21518e-13	1.88753e-12
ENSG00000175322	1968	ENSMUSG00000071291	1898	35	16	19	190	74	1.9541e-06	3.75698e-06	0.000599629	0.00100763
ENSG00000175322	1968	ENSMUSG00000048280	4637	38	16	19	486	59	1.29934e-07	2.64159e-07	0.000106766	0.000189494
ENSG00000175322	1968	ENSMUSG00000057842	3909	36	16	19	82	21	0.101861	0.137383	0.0108151	0.0163798
ENSG00000175322	1968	ENSMUSG00000055341	2117	36	16	19	7	8	1.12435e-07	2.29016e-07	4.47418e-09	1.00273e-08
ENSG00000175322	1968	ENSMUSG00000055480	3488	38	16	19	133	16	0.706585	0.82398	0.576782	0.688775
ENSG00000175322	1968	ENSMUSG00000071281	4124	33	16	19	300	93	0.00115061	0.00185964	0.0400744	0.0570059
ENSG00000175322	1968	ENSMUSG00000055560	3241	15	16	19	72	10	0.149228	0.196697	0.0202779	0.0299329
ENSG00000175322	1968	ENSMUSG00000074824	1383	32	16	19	20	5	0.0199633	0.029243	0.00153406	0.00250113
ENSG00000175322	1968	ENSMUSG00000057396	3486	33	16	19	206	38	0.0232617	0.0338209	0.302186	0.37982
ENSG00000175322	1968	ENSMUSG00000051037	2712	31	16	19	105	22	0.702163	0.819366	0.672964	0.790639
ENSG00000175322	1968	ENSMUSG00000078994	2033	30	16	19	50	6	0.273488	0.34496	0.0575822	0.0804586
ENSG00000175322	1968	ENSMUSG00000058900	1648	30	16	19	91	12	0.0640754	0.088533	0.452569	0.550962
ENSG00000175322	1968	ENSMUSG00000059839	1785	31	16	19	238	62	1.28596e-10	2.94521e-10	6.20258e-07	1.25427e-06
ENSG00000175322	1968	ENSMUSG00000078995	4079	29	16	19	37	3	6.9464e-05	0.000121945	3.54955e-06	6.89714e-06
ENSG00000175322	1968	ENSMUSG00000069206	5043	30	16	19	398	23	0.000214561	0.000364838	0.0144252	0.0215936
ENSG00000175322	1968	ENSMUSG00000052909	1137	28	16	19	1	0	4.20078e-08	8.72941e-08	2.08434e-09	4.72724e-09
ENSG00000151062	5432	ENSMUSG00000041460	5803	82	18	12	147	7	0.0117664	0.0176232	0.188079	0.245067
ENSG00000147316	8032	ENSMUSG00000039842	5128	56	147	155	473	87	0.0345102	0.0492493	0.501989	0.606481
ENSG00000180777	4974	ENSMUSG00000007827	5704	17	13	30	678	192	1.05232e-39	5.06509e-39	9.83224e-29	3.96696e-28
ENSG00000180777	4974	ENSMUSG00000070396	636	0	13	30	1	0	0.0444868	0.0626452	0.0116555	0.0176113
ENSG00000166159	3688	ENSMUSG00000055003	4102	92	274	684	3649	639	8.16076e-88	7.59497e-87	5.03382e-47	2.856e-46
ENSG00000151065	2115	ENSMUSG00000041477	3311	62	83	123	596	90	0.39823	0.488841	0.191038	0.248513
ENSG00000067900	6650	ENSMUSG00000024290	4065	96	221	206	659	127	0.0301598	0.0433546	0.232188	0.2981
ENSG00000151067	14335	ENSMUSG00000051331	8898	90	849	882	3735	602	4.14076e-51	2.39859e-50	4.60035e-14	1.25105e-13
ENSG00000141449	6196	ENSMUSG00000042942	8193	90	25	17	522	119	8.79958e-16	2.38664e-15	6.78506e-10	1.57034e-09
ENSG00000141446	4773	ENSMUSG00000024293	4651	76	80	104	493	108	0.000242991	0.00041173	0.190523	0.247929
ENSG00000167088	1596	ENSMUSG00000002477	506	100	130	221	526	73	7.90703e-37	3.57946e-36	1.49912e-21	5.04579e-21
ENSG00000091879	5416	ENSMUSG00000031465	3545	85	94	27	74	27	3.77876e-15	1.005e-14	2.63911e-21	8.8229e-21
ENSG00000158201	2064	ENSMUSG00000002475	1962	93	55	75	1235	315	7.3992e-63	5.09717e-62	3.46644e-42	1.80707e-41
ENSG00000155189	5517	ENSMUSG00000031467	10783	81	390	550	2240	364	3.12504e-09	6.79341e-09	1.73448e-24	6.3487e-24
ENSG00000101752	9576	ENSMUSG00000024294	10357	99	502	756	9530	1385	1.92285e-268	6.44172e-267	1.92285e-268	6.33198e-267
ENSG00000141448	3770	ENSMUSG00000005836	3194	89	0	0	3	0	1	1	1	1
ENSG00000212710	4306	ENSMUSG00000021000	2838	71	8	14	1190	219	4.42811e-147	6.97031e-146	1.5305e-114	1.93237e-113
ENSG00000164825	478	ENSMUSG00000044748	872	51	2	0	6	1	0.239879	0.305439	0.165727	0.217689
ENSG00000101773	3575	ENSMUSG00000041238	3672	75	34	47	110	17	0.168776	0.220898	0.0104238	0.0158144
ENSG00000134508	5133	ENSMUSG00000040957	3313	74	1218	953	1006	251	7.03174e-163	1.2493e-161	5.46837e-239	1.53639e-237
ENSG00000004478	2267	ENSMUSG00000030357	2334	89	1278	1695	4721	1015	1.42679e-05	2.61421e-05	1.94265e-34	8.88582e-34
ENSG00000134490	3061	ENSMUSG00000049411	3336	82	96	146	212	33	4.80546e-08	9.95494e-08	1.69172e-13	4.51921e-13
ENSG00000111203	2431	ENSMUSG00000001518	2320	89	170	160	936	173	3.22175e-05	5.78348e-05	0.393404	0.484239
ENSG00000053702	2748	ENSMUSG00000001520	1948	60	173	188	658	158	0.0018853	0.00300559	1	1
ENSG00000101782	4038	ENSMUSG00000024404	3661	93	300	439	2195	499	2.24298e-32	9.26429e-32	3.36423e-12	8.55103e-12
ENSG00000230549	1593	ENSMUSG00000062369	1407	39	0	1	0	0	1	1	1	1
ENSG00000230549	1593	ENSMUSG00000057321	1987	43	0	1	0	0	1	1	1	1
ENSG00000230549	1593	ENSMUSG00000058976	2453	44	0	1	0	0	1	1	1	1
ENSG00000230549	1593	ENSMUSG00000054568	2656	43	0	1	0	0	1	1	1	1
ENSG00000230549	1593	ENSMUSG00000043073	1704	43	0	1	0	0	1	1	1	1
ENSG00000236125	1593	ENSMUSG00000062369	1407	39	0	0	0	0	1	1	1	1
ENSG00000236125	1593	ENSMUSG00000057321	1987	44	0	0	0	0	1	1	1	1
ENSG00000236125	1593	ENSMUSG00000058976	2453	44	0	0	0	0	1	1	1	1
ENSG00000236125	1593	ENSMUSG00000054568	2656	43	0	0	0	0	1	1	1	1
ENSG00000236125	1593	ENSMUSG00000043073	1704	43	0	0	0	0	1	1	1	1
ENSG00000177257	332	ENSMUSG00000059230	454	45	0	0	0	0	1	1	1	1
ENSG00000177257	332	ENSMUSG00000039775	275	43	0	0	0	0	1	1	1	1
ENSG00000177257	332	ENSMUSG00000050756	323	35	0	0	0	0	1	1	1	1
ENSG00000177257	332	ENSMUSG00000039785	211	40	0	0	0	0	1	1	1	1
ENSG00000177257	332	ENSMUSG00000031471	287	46	0	0	0	0	1	1	1	1
ENSG00000177257	332	ENSMUSG00000071169	174	31	0	0	0	0	1	1	1	1
ENSG00000177257	332	ENSMUSG00000037790	306	34	0	0	0	0	1	1	1	1
ENSG00000177243	518	ENSMUSG00000046354	204	68	0	0	0	0	1	1	1	1
ENSG00000141452	2173	ENSMUSG00000024410	2170	94	217	249	990	193	0.179263	0.233927	0.0361314	0.0516469
ENSG00000111206	3623	ENSMUSG00000001517	4399	76	25	24	90	18	0.167041	0.218789	0.0126677	0.0190721
ENSG00000187082	316	ENSMUSG00000048500	345	70	0	0	0	0	1	1	1	1
ENSG00000187082	316	ENSMUSG00000052554	246	58	0	0	0	0	1	1	1	1
ENSG00000141458	4816	ENSMUSG00000024413	5224	86	572	701	3394	743	1.06392e-10	2.44449e-10	0.669902	0.787377
ENSG00000186599	237	ENSMUSG00000043787	1003	66	0	0	0	0	1	1	1	1
ENSG00000186599	237	ENSMUSG00000058052	267	44	0	0	0	0	1	1	1	1
ENSG00000198129	389	ENSMUSG00000044222	452	45	0	0	0	0	1	1	1	1
ENSG00000154065	3384	ENSMUSG00000057766	3293	96	156	193	759	131	0.0282947	0.0407827	0.41834	0.512453
ENSG00000078246	2995	ENSMUSG00000001521	3395	71	130	149	957	204	3.25838e-07	6.50062e-07	0.0406323	0.0577473
ENSG00000053747	10683	ENSMUSG00000024421	9183	69	116	74	401	54	0.831852	0.957068	0.00811559	0.0124395
ENSG00000197905	1929	ENSMUSG00000030353	2556	91	24	13	13	3	1.57509e-11	3.72844e-11	1.08554e-13	2.92005e-13
ENSG00000186572	389	ENSMUSG00000044222	452	45	0	0	0	0	1	1	1	1
ENSG00000186562	237	ENSMUSG00000043787	1003	66	0	0	0	0	1	1	1	1
ENSG00000186562	237	ENSMUSG00000058052	267	44	0	0	0	0	1	1	1	1
ENSG00000186579	303	ENSMUSG00000048500	345	70	0	0	0	0	1	1	1	1
ENSG00000186579	303	ENSMUSG00000052554	246	58	0	0	0	0	1	1	1	1
ENSG00000176797	518	ENSMUSG00000046354	204	68	0	0	0	0	1	1	1	1
ENSG00000171711	380	ENSMUSG00000059230	454	45	0	0	0	0	1	1	1	1
ENSG00000171711	380	ENSMUSG00000039775	275	43	0	0	0	0	1	1	1	1
ENSG00000171711	380	ENSMUSG00000050756	323	35	0	0	0	0	1	1	1	1
ENSG00000171711	380	ENSMUSG00000039785	211	40	0	0	0	0	1	1	1	1
ENSG00000171711	380	ENSMUSG00000031471	287	46	0	0	0	0	1	1	1	1
ENSG00000171711	380	ENSMUSG00000071169	174	31	0	0	0	0	1	1	1	1
ENSG00000171711	380	ENSMUSG00000037790	306	34	0	0	0	0	1	1	1	1
ENSG00000011105	4639	ENSMUSG00000030352	4636	79	311	335	2004	527	1.09895e-14	2.88037e-14	0.0022457	0.00361474
ENSG00000111218	3165	ENSMUSG00000030350	2724	98	224	627	3731	586	5.8669e-178	1.15958e-176	8.13643e-114	1.01469e-112
ENSG00000237038	1593	ENSMUSG00000062369	1407	40	0	0	0	0	1	1	1	1
ENSG00000237038	1593	ENSMUSG00000057321	1987	44	0	0	0	0	1	1	1	1
ENSG00000237038	1593	ENSMUSG00000058976	2453	44	0	0	0	0	1	1	1	1
ENSG00000237038	1593	ENSMUSG00000054568	2656	43	0	0	0	0	1	1	1	1
ENSG00000237038	1593	ENSMUSG00000043073	1704	44	0	0	0	0	1	1	1	1
ENSG00000225327	1593	ENSMUSG00000062369	1407	40	0	0	0	0	1	1	1	1
ENSG00000225327	1593	ENSMUSG00000057321	1987	44	0	0	0	0	1	1	1	1
ENSG00000225327	1593	ENSMUSG00000058976	2453	45	0	0	0	0	1	1	1	1
ENSG00000225327	1593	ENSMUSG00000054568	2656	43	0	0	0	0	1	1	1	1
ENSG00000225327	1593	ENSMUSG00000043073	1704	43	0	0	0	0	1	1	1	1
ENSG00000130038	3795	ENSMUSG00000061414	1094	30	6	3	33	8	8.25793e-05	0.000144184	0.00163311	0.00265702
ENSG00000168234	5505	ENSMUSG00000024424	2571	92	133	166	871	167	1.97954e-51	1.15498e-50	8.75302e-31	3.68699e-30
ENSG00000181984	5370	ENSMUSG00000002546	4659	38	0	0	4831	1029	0	0	0	0
ENSG00000147324	5255	ENSMUSG00000070056	6408	94	192	243	2414	421	4.23717e-44	2.1976e-43	1.31386e-21	4.42841e-21
ENSG00000154040	2382	ENSMUSG00000024430	2160	58	167	176	568	111	0.278345	0.350836	8.44389e-05	0.000150642
ENSG00000111224	4518	ENSMUSG00000037997	4938	92	64	86	821	180	1.24469e-20	3.88251e-20	1.91625e-11	4.7349e-11
ENSG00000104626	4614	ENSMUSG00000031527	4193	83	45	62	388	83	5.71225e-09	1.22891e-08	0.000119374	0.000211174
ENSG00000173281	5548	ENSMUSG00000046794	4280	89	42	41	71	13	0.0018355	0.00292862	1.25771e-05	2.36654e-05
ENSG00000173273	9852	ENSMUSG00000031529	6444	97	1061	1254	3433	624	1.4561e-07	2.9519e-07	0.0237159	0.0346927
ENSG00000118971	6521	ENSMUSG00000000184	1225	92	1687	2865	853	174	4.75197e-25	1.66859e-24	8.33338e-64	6.06721e-63
ENSG00000175806	2037	ENSMUSG00000054733	1856	84	152	267	1046	190	7.38787e-14	1.88624e-13	4.4471e-05	8.07083e-05
ENSG00000141447	4906	ENSMUSG00000044252	5954	92	1570	2749	9395	1739	9.03879e-31	3.6129e-30	9.03879e-31	3.8057e-30
ENSG00000078237	8223	ENSMUSG00000038028	3651	72	176	255	1220	218	1.28275e-82	1.13222e-81	4.14495e-51	2.50694e-50
ENSG00000118972	3018	ENSMUSG00000000182	1814	70	0	1	13	2	0.0261508	0.0378139	0.0478947	0.0675523
ENSG00000184647	1218	ENSMUSG00000034623	1015	53	3	0	0	0	0.0114647	0.0171913	0.00612359	0.00948089
ENSG00000183638	8886	ENSMUSG00000046049	7643	36	2	2	5	0	0.653204	0.767331	0.362815	0.449816
ENSG00000111241	744	ENSMUSG00000000183	4649	93	0	0	1	0	1	1	1	1
ENSG00000183706	1113	ENSMUSG00000057782	927	82	0	0	0	0	1	1	1	1
ENSG00000183706	1113	ENSMUSG00000056813	927	79	0	0	0	0	1	1	1	1
ENSG00000171060	1036	ENSMUSG00000021961	1093	69	0	0	0	0	1	1	1	1
ENSG00000171056	4759	ENSMUSG00000063060	3298	63	100	114	81	18	8.40399e-17	2.35195e-16	1.61011e-23	5.74657e-23
ENSG00000047621	3786	ENSMUSG00000030347	2238	94	188	391	980	241	5.06515e-25	1.77662e-24	5.09499e-11	1.23773e-10
ENSG00000154059	3792	ENSMUSG00000024423	1012	81	165	235	3471	684	0	0	0	0
ENSG00000111247	2317	ENSMUSG00000030346	2242	60	3	10	45	9	0.0172712	0.0254694	0.0749598	0.103167
ENSG00000134489	3668	ENSMUSG00000037346	1537	68	0	0	0	0	1	1	1	1
ENSG00000198795	5038	ENSMUSG00000024420	4852	97	159	256	592	137	0.466681	0.565754	0.000360685	0.000616177
ENSG00000171044	4676	ENSMUSG00000035067	2876	93	16	10	206	38	5.80652e-15	1.53585e-14	2.91111e-10	6.82744e-10
ENSG00000010219	1816	ENSMUSG00000030345	2490	77	113	124	7	4	1.96411e-83	1.74879e-82	1.78048e-94	1.86339e-93
ENSG00000104643	7437	ENSMUSG00000035078	2556	94	500	953	2487	440	1.62483e-184	3.37719e-183	3.18995e-111	3.87809e-110
ENSG00000177710	1275	ENSMUSG00000018776	1618	82	3	0	15	1	1	1	0.495985	0.599924
ENSG00000154316	1337	ENSMUSG00000021953	1433	66	6	3	1	0	0.000233012	0.000395306	6.49512e-05	0.000116607
ENSG00000111254	3019	ENSMUSG00000030344	3023	73	19	16	5	1	4.96807e-10	1.11149e-09	1.00945e-11	2.51841e-11
ENSG00000139180	1267	ENSMUSG00000000399	1186	78	367	542	3755	735	4.9021e-92	4.76648e-91	1.22558e-46	6.91288e-46
ENSG00000185272	1971	ENSMUSG00000032940	2754	67	65	78	175	40	9.85558e-07	1.92355e-06	1.31945e-10	3.14799e-10
ENSG00000140157	3233	ENSMUSG00000030452	3951	95	304	486	866	179	3.43918e-16	9.45383e-16	4.14331e-31	1.75945e-30
ENSG00000154319	4317	ENSMUSG00000035095	4231	83	295	418	136	35	1.24856e-105	1.39668e-104	1.69805e-130	2.42776e-129
ENSG00000141380	3434	ENSMUSG00000037013	3090	95	350	343	895	184	9.85147e-09	2.09978e-08	1.1855e-21	3.99854e-21
ENSG00000136573	2606	ENSMUSG00000014453	2475	71	0	0	0	0	1	1	1	1
ENSG00000170113	6581	ENSMUSG00000047037	3183	96	820	1520	2208	418	7.03668e-14	1.79872e-13	0.361626	0.448609
ENSG00000136574	3414	ENSMUSG00000021944	3904	92	0	1	0	0	1	1	1	1
ENSG00000151079	5977	ENSMUSG00000038077	3464	92	539	867	2688	461	1.3921e-63	9.6866e-63	5.87808e-26	2.23053e-25
ENSG00000155304	3986	ENSMUSG00000032932	4154	90	403	731	1365	280	4.02673e-05	7.18316e-05	3.54666e-17	1.06043e-16
ENSG00000154611	1829	ENSMUSG00000036743	1693	92	0	0	9	2	0.219185	0.281593	0.372362	0.460332
ENSG00000111262	7983	ENSMUSG00000047976	8970	98	650	1026	9598	1902	2.94068e-223	7.79744e-222	2.94068e-223	7.58923e-222
ENSG00000155307	2345	ENSMUSG00000022876	2784	76	10	20	30	7	0.202583	0.261953	0.0591103	0.0825102
ENSG00000154328	2751	ENSMUSG00000035121	1914	72	360	550	72	15	2.72901e-138	4.05471e-137	8.59536e-168	1.59912e-166
ENSG00000130037	2865	ENSMUSG00000045534	1809	86	59	62	265	55	8.64887e-05	0.00015086	0.0545527	0.0764299
ENSG00000175676	5256	ENSMUSG00000002546	4659	39	0	0	4831	1029	0	0	0	0
ENSG00000141384	4784	ENSMUSG00000054321	2693	15	87	138	119	25	0.00024763	0.000419259	6.70392e-08	1.42137e-07
ENSG00000180530	7940	ENSMUSG00000048490	8111	84	287	553	1860	356	1.10182e-12	2.71764e-12	0.00718606	0.0110621
ENSG00000185652	1383	ENSMUSG00000049107	1340	95	1	0	52	11	0.00019738	0.00033654	0.00214128	0.00345126
ENSG00000079459	2132	ENSMUSG00000021273	1665	88	1231	1629	2340	375	1.35284e-47	7.45237e-47	6.87601e-101	7.62117e-100
ENSG00000155313	5372	ENSMUSG00000022867	4412	91	316	623	1236	242	0.0214876	0.0313807	0.0625119	0.0869695
ENSG00000047617	3720	ENSMUSG00000038115	3718	91	51	20	335	85	0.00129369	0.00208444	0.184405	0.24049
ENSG00000134504	4072	ENSMUSG00000036225	1777	30	629	1007	1900	359	1.07435e-31	4.37203e-31	1.60193e-08	3.49929e-08
ENSG00000164733	4327	ENSMUSG00000021939	1900	78	4101	6388	17805	3759	0.675062	0.790749	0.675062	0.792815
ENSG00000179455	2711	ENSMUSG00000070527	1635	68	15	30	36	0	0.878008	1	0.324912	0.40656
ENSG00000171885	5241	ENSMUSG00000024411	1742	91	4965	5303	1428	207	0	0	0	0
ENSG00000110799	9252	ENSMUSG00000001930	9782	83	2541	899	1208	386	0	0	0	0
ENSG00000182636	1886	ENSMUSG00000033585	1652	83	540	924	10366	2216	6.59181e-294	2.50333e-292	6.59181e-294	2.38614e-292
ENSG00000154639	6722	ENSMUSG00000022865	6309	89	125	224	1322	237	7.57499e-35	3.28822e-34	2.05661e-18	6.37904e-18
ENSG00000154080	11395	ENSMUSG00000047161	1620	72	20	13	22	5	0.0535707	0.0746376	0.275756	0.349052
ENSG00000128739	2177	ENSMUSG00000000948	1925	97	6401	8156	20542	3899	1.41712e-104	1.56621e-103	1.41712e-104	1.61611e-103
ENSG00000154640	1706	ENSMUSG00000022863	1439	79	65	57	4	0	1.55876e-37	7.16038e-37	2.33027e-43	1.24191e-42
ENSG00000154640	1706	ENSMUSG00000044645	1367	79	65	57	160	17	0.04842	0.0678231	0.000313387	0.000537465
ENSG00000170558	4950	ENSMUSG00000024304	4959	96	752	1062	3454	647	0.00811606	0.0123297	0.000135521	0.00023869
ENSG00000154642	5595	ENSMUSG00000022864	2914	80	155	201	201	22	3.59709e-06	6.83359e-06	3.59621e-12	9.12507e-12
ENSG00000154645	3668	ENSMUSG00000022860	3820	83	9	13	49	8	0.616097	0.727587	0.856365	0.983865
ENSG00000134762	6978	ENSMUSG00000059898	2890	79	18	0	26	6	0.640005	0.753291	0.191367	0.248882
ENSG00000205884	237	ENSMUSG00000054763	669	50	1	0	0	0	0.0791452	0.108164	0.0620053	0.0862958
ENSG00000010278	1925	ENSMUSG00000030342	1228	59	433	637	799	153	5.96738e-09	1.2818e-08	2.28492e-23	8.10264e-23
ENSG00000205883	234	ENSMUSG00000075571	1333	35	0	0	0	0	1	1	1	1
ENSG00000154646	4073	ENSMUSG00000022857	4182	75	0	0	2	0	1	1	1	1
ENSG00000226430	1593	ENSMUSG00000062369	1407	38	2	2	0	0	0.0464367	0.0652151	0.0304213	0.0438413
ENSG00000226430	1593	ENSMUSG00000057321	1987	42	2	2	0	0	0.0265145	0.0383168	0.0169339	0.0251736
ENSG00000226430	1593	ENSMUSG00000058976	2453	42	2	2	0	0	0.0185258	0.0272384	0.0116815	0.0176464
ENSG00000226430	1593	ENSMUSG00000054568	2656	41	2	2	0	0	0.0161361	0.023861	0.0101308	0.0153868
ENSG00000226430	1593	ENSMUSG00000043073	1704	42	2	2	0	0	0.0341792	0.0487914	0.0220618	0.0324078
ENSG00000008323	3671	ENSMUSG00000038167	3299	81	2	0	10	8	1	1	1	1
ENSG00000223443	1593	ENSMUSG00000062369	1407	40	2	2	0	0	0.0464367	0.0652151	0.0304213	0.0438413
ENSG00000223443	1593	ENSMUSG00000057321	1987	45	2	2	0	0	0.0265145	0.0383168	0.0169339	0.0251736
ENSG00000223443	1593	ENSMUSG00000058976	2453	45	2	2	0	0	0.0185258	0.0272384	0.0116815	0.0176464
ENSG00000223443	1593	ENSMUSG00000054568	2656	44	2	2	0	0	0.0161361	0.023861	0.0101308	0.0153868
ENSG00000223443	1593	ENSMUSG00000043073	1704	44	2	2	0	0	0.0341792	0.0487914	0.0220618	0.0324078
ENSG00000154654	8190	ENSMUSG00000022762	6324	93	854	1535	2248	375	3.24336e-06	6.17311e-06	2.17209e-27	8.48728e-27
ENSG00000186523	2435	ENSMUSG00000022544	2248	69	19	26	454	74	9.78216e-26	3.4926e-25	8.0537e-18	2.45782e-17
ENSG00000214265	1197	ENSMUSG00000074085	405	81	2433	3889	6699	1281	9.406e-199	2.17486e-197	8.73389e-74	7.318e-73
ENSG00000154719	1199	ENSMUSG00000022889	2294	79	89	152	553	155	0.0392512	0.0556535	3.82126e-05	6.96445e-05
ENSG00000134755	5286	ENSMUSG00000024331	5242	74	51	22	26	6	8.29638e-19	2.46418e-18	4.40728e-23	1.55178e-22
ENSG00000067182	2309	ENSMUSG00000030341	2316	63	286	169	344	106	4.74148e-49	2.676e-48	3.33489e-69	2.60669e-68
ENSG00000114062	5268	ENSMUSG00000025326	5097	94	651	1193	2461	366	0.226685	0.290129	3.58857e-12	9.10688e-12
ENSG00000154721	4696	ENSMUSG00000053062	5870	72	477	508	1789	267	2.4792e-09	5.40708e-09	2.60581e-26	9.96642e-26
ENSG00000145002	1410	ENSMUSG00000022544	2248	70	19	12	454	74	2.30791e-11	5.42987e-11	3.84548e-07	7.85264e-07
ENSG00000134765	4271	ENSMUSG00000044322	3775	81	12	16	8	0	0.000215358	0.00036616	2.45211e-05	4.52673e-05
ENSG00000134760	5045	ENSMUSG00000069441	5686	78	0	7	2	2	1	1	1	1
ENSG00000134760	5045	ENSMUSG00000061928	3965	78	0	7	2	0	1	1	1	1
ENSG00000134760	5045	ENSMUSG00000034774	4088	68	0	7	25	8	0.00296861	0.00467405	0.00887725	0.0135489
ENSG00000175065	3701	ENSMUSG00000001804	3770	79	0	0	0	0	1	1	1	1
ENSG00000154359	3587	ENSMUSG00000039633	3930	84	213	413	1455	312	3.7752e-09	8.18101e-09	0.0404321	0.0574966
ENSG00000206190	5866	ENSMUSG00000025324	5249	80	255	202	537	134	1.4689e-12	3.60465e-12	2.10899e-24	7.70783e-24
ENSG00000134757	5525	ENSMUSG00000056632	4274	72	5	11	0	0	0.000775694	0.00126908	0.000277194	0.00047713
ENSG00000164741	8193	ENSMUSG00000031523	6626	66	475	531	3350	621	7.94048e-63	5.46226e-62	7.13417e-26	2.70081e-25
ENSG00000046604	5652	ENSMUSG00000044393	8268	76	44	7	124	49	5.30867e-05	9.40144e-05	1.14261e-07	2.39369e-07
ENSG00000166206	5882	ENSMUSG00000033676	5710	92	1559	3063	11176	1744	4.96134e-76	4.03631e-75	4.96134e-76	4.27374e-75
ENSG00000118271	1081	ENSMUSG00000061808	614	64	0	10	16502	3249	0	0	0	0
ENSG00000164743	1445	ENSMUSG00000074384	1928	47	2	9	88	29	9.60084e-05	0.000166892	0.00113775	0.00187475
ENSG00000186297	2854	ENSMUSG00000055078	2653	95	683	1410	2554	396	0.572763	0.682836	8.79761e-11	2.11752e-10
ENSG00000185053	2255	ENSMUSG00000039539	2389	95	5	5	91	24	0.000202019	0.000344208	0.00405576	0.00638679
ENSG00000118276	4814	ENSMUSG00000056124	5116	94	387	620	5860	1058	7.97911e-178	1.57545e-176	6.26575e-103	7.06634e-102
ENSG00000104723	3777	ENSMUSG00000039530	1163	88	389	758	4595	704	0	0	0	0
ENSG00000141437	1185	ENSMUSG00000045973	4493	85	1	0	3845	746	1.46502e-101	1.56458e-100	1.83586e-78	1.62785e-77
ENSG00000153339	6276	ENSMUSG00000033382	5394	65	414	559	2236	469	1.90739e-16	5.28525e-16	0.00274348	0.00438096
ENSG00000182256	2049	ENSMUSG00000055026	11136	95	18	39	1628	196	7.96388e-14	2.03197e-13	1.1825e-08	2.59805e-08
ENSG00000101695	6020	ENSMUSG00000033107	1498	86	38	55	24	2	0.0746364	0.102248	0.00440115	0.00690874
ENSG00000134758	3570	ENSMUSG00000024317	2213	93	63	79	288	38	1.32693e-05	2.43839e-05	0.0224855	0.0329876
ENSG00000104044	3355	ENSMUSG00000030450	3131	78	40	46	28	0	7.15797e-12	1.71454e-11	5.19287e-15	1.45328e-14
ENSG00000141434	2309	ENSMUSG00000024313	2392	76	1	0	0	0	0.189754	0.246585	0.152631	0.201733
ENSG00000038945	5540	ENSMUSG00000025044	1429	68	57	11	4	4	5.08935e-14	1.30786e-13	2.01676e-17	6.07321e-17
ENSG00000128731	15676	ENSMUSG00000030451	15246	95	1994	1976	17819	2719	1.12733e-209	2.77596e-208	1.12733e-209	2.69694e-208
ENSG00000153684	5260	ENSMUSG00000002546	4659	43	0	0	4831	1029	0	0	0	0
ENSG00000078579	1688	ENSMUSG00000031603	1678	95	5	8	70	8	0.00318884	0.00501059	0.0262835	0.0382057
ENSG00000155970	3992	ENSMUSG00000039478	3865	91	347	396	2716	532	8.22441e-38	3.80057e-37	3.52094e-14	9.61024e-14
ENSG00000104219	4012	ENSMUSG00000039470	3573	93	242	229	1878	299	2.51499e-33	1.05776e-32	4.61137e-14	1.25387e-13
ENSG00000198791	2649	ENSMUSG00000031601	3837	99	297	571	2781	514	5.7161e-15	1.51256e-14	0.00181322	0.00294015
ENSG00000111319	3586	ENSMUSG00000030340	3493	77	5	2	187	53	1.25783e-12	3.09454e-12	2.71676e-09	6.13635e-09
ENSG00000155975	4656	ENSMUSG00000031600	6379	90	216	271	2657	458	1.25523e-34	5.42326e-34	5.71633e-15	1.59839e-14
ENSG00000003987	3858	ENSMUSG00000039431	2520	94	264	457	2270	383	2.5273e-95	2.5286e-94	3.36021e-54	2.14437e-53
ENSG00000183629	5261	ENSMUSG00000002546	4659	43	1	0	4831	1029	0	0	0	0
ENSG00000003989	7905	ENSMUSG00000031596	9135	86	1013	173	1464	203	2.81826e-166	5.15392e-165	6.68255e-238	1.86398e-236
ENSG00000111321	2129	ENSMUSG00000030339	2071	65	132	57	314	55	1.37796e-06	2.67e-06	9.94006e-13	2.58393e-12
ENSG00000139193	1320	ENSMUSG00000030336	1559	64	45	34	11	4	5.24444e-25	1.83784e-24	3.6356e-29	1.48043e-28
ENSG00000104213	2406	ENSMUSG00000031595	1548	89	43	23	24	8	3.65425e-10	8.21548e-10	3.4393e-13	9.0971e-13
ENSG00000139192	2485	ENSMUSG00000038213	2061	64	138	110	288	70	4.24961e-06	8.04205e-06	4.53841e-12	1.14706e-11
ENSG00000129422	7489	ENSMUSG00000045636	7976	62	904	770	1694	442	2.84215e-85	2.57686e-84	3.19555e-139	4.91017e-138
ENSG00000188626	1899	ENSMUSG00000002546	4659	38	1	0	4831	1029	1.29168e-195	2.93054e-194	1.16507e-151	1.96517e-150
ENSG00000139190	3358	ENSMUSG00000030337	3391	46	1973	2231	5816	1873	7.43551e-38	3.44095e-37	3.31545e-108	3.91734e-107
ENSG00000034053	4672	ENSMUSG00000030519	3746	92	2485	3009	8188	1828	2.66412e-35	1.16907e-34	2.66412e-35	1.23792e-34
ENSG00000104059	4707	ENSMUSG00000030518	5003	77	386	564	3655	667	2.66653e-57	1.69944e-56	3.5719e-24	1.29735e-23
ENSG00000111639	675	ENSMUSG00000030335	2741	82	357	554	764	165	9.53218e-163	1.69043e-161	4.39961e-197	9.84311e-196
ENSG00000185115	1681	ENSMUSG00000070520	5946	76	141	210	775	146	1.53589e-21	4.91862e-21	8.76416e-32	3.76888e-31
ENSG00000104067	8312	ENSMUSG00000030516	7076	90	1658	1479	4093	824	6.34723e-32	2.59062e-31	6.02757e-90	6.02757e-89
ENSG00000010292	5547	ENSMUSG00000038252	4521	85	195	202	1154	224	7.57926e-15	1.99819e-14	5.66775e-05	0.000102257
ENSG00000179938	1841	ENSMUSG00000002546	4659	41	0	0	4831	1029	1.37692e-192	3.05929e-191	1.29888e-149	2.16629e-148
ENSG00000166664	2861	ENSMUSG00000030525	2166	88	7	25	597	144	4.12249e-61	2.76405e-60	1.22799e-46	6.92444e-46
ENSG00000186399	1896	ENSMUSG00000002546	4659	39	6	2	4831	1029	5.26684e-185	1.09589e-183	9.76768e-142	1.53503e-140
ENSG00000104760	2665	ENSMUSG00000031594	1120	81	12	6	11	0	0.132721	0.176493	0.0391027	0.055684
ENSG00000141441	7023	ENSMUSG00000042680	2984	91	246	410	912	130	1.23066e-28	4.69668e-28	1.81337e-12	4.66619e-12
ENSG00000187951	2042	ENSMUSG00000041219	6808	69	1	0	160	22	0.000248168	0.00042006	0.00390131	0.0061551
ENSG00000197705	4359	ENSMUSG00000042514	4425	99	10	27	134	15	4.81726e-05	8.55389e-05	0.00264132	0.00422306
ENSG00000078674	8900	ENSMUSG00000031592	6738	88	1019	1461	3512	678	0.00499959	0.00774127	6.31448e-06	1.20743e-05
ENSG00000198690	4882	ENSMUSG00000033458	4396	48	628	733	215	51	2.51459e-239	7.39833e-238	1.54946e-292	5.56712e-291
ENSG00000154723	1515	ENSMUSG00000022890	1115	66	386	767	3168	613	2.41827e-97	2.47198e-96	2.75326e-50	1.64413e-49
ENSG00000166912	5038	ENSMUSG00000030522	5205	92	698	758	760	180	9.95585e-137	1.46347e-135	6.60185e-188	1.39621e-186
ENSG00000166960	3466	ENSMUSG00000024306	3341	49	1	4	0	0	0.201079	0.260213	0.162184	0.213392
ENSG00000010295	3078	ENSMUSG00000038271	2852	94	572	525	2431	506	0.0217067	0.0316791	0.000970149	0.00160501
ENSG00000154727	5315	ENSMUSG00000008976	5086	96	136	111	968	206	5.61246e-12	1.35004e-11	0.000241441	0.000417596
ENSG00000141431	7620	ENSMUSG00000045215	11488	79	74	154	642	80	0.00573318	0.0088354	0.591533	0.704649
ENSG00000142192	4479	ENSMUSG00000022892	3359	96	15548	24561	64949	13722	2.58024e-07	5.17279e-07	2.58024e-07	5.31501e-07
ENSG00000134160	5704	ENSMUSG00000030523	8108	86	10	8	8	3	6.12233e-05	0.000108008	7.96603e-06	1.5138e-05
ENSG00000101746	3957	ENSMUSG00000041923	3386	76	244	502	2708	401	8.13179e-90	7.70149e-89	2.15082e-50	1.28716e-49
ENSG00000111641	2850	ENSMUSG00000038279	2596	69	202	212	973	223	0.00111248	0.00180042	0.846131	0.973265
ENSG00000104763	2962	ENSMUSG00000031591	2777	72	917	1142	1580	345	5.10275e-77	4.21162e-76	6.67903e-129	9.45829e-128
ENSG00000169926	6825	ENSMUSG00000052040	1395	93	1439	1935	1150	149	0.186301	0.242456	1.41662e-15	4.03822e-15
ENSG00000134769	10385	ENSMUSG00000024302	6699	95	3342	2646	4719	950	5.41304e-164	9.68834e-163	6.23455361479625e-317	2.4644973702078e-315
ENSG00000169918	5111	ENSMUSG00000033510	3483	91	296	260	2514	446	1.76929e-95	1.77204e-94	7.959e-53	4.95802e-52
ENSG00000175344	5971	ENSMUSG00000030525	2166	88	17	23	597	144	2.15132e-107	2.45484e-106	2.90679e-83	2.71048e-82
ENSG00000111642	6580	ENSMUSG00000063870	7320	97	1633	1804	10989	2050	3.61099e-60	2.37983e-59	3.61099e-60	2.50181e-59
ENSG00000171428	1815	ENSMUSG00000051147	1379	82	1	6	16	4	0.0914097	0.124005	0.223759	0.287948
ENSG00000171428	1815	ENSMUSG00000025588	1347	74	1	6	33	4	0.00116993	0.00188992	0.00868382	0.0132652
ENSG00000171428	1815	ENSMUSG00000056426	1395	68	1	6	0	0	0.239923	0.305474	0.195351	0.253704
ENSG00000156006	1322	ENSMUSG00000051147	1379	75	1	4	16	4	0.225702	0.289076	0.497484	0.601549
ENSG00000156006	1322	ENSMUSG00000025588	1347	71	1	4	33	4	0.0141752	0.0210579	0.0530018	0.0743811
ENSG00000156006	1322	ENSMUSG00000056426	1395	65	1	4	0	0	0.186936	0.243168	0.150262	0.198915
ENSG00000156011	11996	ENSMUSG00000030465	13750	77	4353	6862	19893	3659	0.00897571	0.0135759	0.00897571	0.013696
ENSG00000166265	3269	ENSMUSG00000041134	2077	81	69	52	120	10	0.00900592	0.0136184	1.75263e-05	3.27012e-05
ENSG00000154734	4762	ENSMUSG00000022893	5123	81	546	211	731	90	1.86406e-89	1.75939e-88	8.40406e-128	1.1806e-126
ENSG00000206127	894	ENSMUSG00000002546	4659	39	0	0	4831	1029	7.64768e-96	7.71554e-95	2.91439e-74	2.45469e-73
ENSG00000154736	9056	ENSMUSG00000022894	8091	90	13	19	142	16	2.06009e-05	3.73877e-05	0.00199265	0.00321949
ENSG00000232653	888	ENSMUSG00000002546	4659	37	0	0	4831	1029	2.36831e-95	2.37077e-94	9.5709e-74	8.01236e-73
ENSG00000156239	4865	ENSMUSG00000044442	6135	85	153	227	716	75	0.248818	0.315968	7.47947e-05	0.000133856
ENSG00000184574	2920	ENSMUSG00000067714	1393	67	50	62	22	3	7.56803e-10	1.68053e-09	4.23047e-13	1.11654e-12
ENSG00000166974	6714	ENSMUSG00000024277	6789	96	2479	4866	11514	2477	0.00688921	0.0105321	0.00688921	0.0106237
ENSG00000198826	5898	ENSMUSG00000041219	6808	68	10	23	160	22	1.6157e-05	2.95249e-05	0.00122439	0.00201151
ENSG00000104611	3352	ENSMUSG00000053886	2718	72	18	13	9	2	1.71255e-06	3.2998e-06	6.40796e-08	1.35982e-07
ENSG00000166922	1384	ENSMUSG00000023236	1208	78	1769	2863	5376	2709	1.2918e-09	2.84402e-09	8.96511e-52	5.48057e-51
ENSG00000198862	8162	ENSMUSG00000052299	7737	83	279	395	2430	591	6.03266e-45	3.1731e-44	6.77513e-20	2.18746e-19
ENSG00000147408	4898	ENSMUSG00000036356	4584	91	461	699	817	137	3.21375e-37	1.46721e-36	5.76399e-63	4.14965e-62
ENSG00000111644	1886	ENSMUSG00000072770	2619	75	12	8	394	69	2.4323e-15	6.50095e-15	1.56334e-10	3.71656e-10
ENSG00000186812	3697	ENSMUSG00000024276	5487	83	182	273	1226	238	0.234588	0.299273	0.0381419	0.0543718
ENSG00000166923	4168	ENSMUSG00000074934	1638	97	141	167	62	9	2.48335e-19	7.48413e-19	2.07741e-27	8.12554e-27
ENSG00000111653	1715	ENSMUSG00000030330	1708	99	333	459	1245	283	0.135982	0.180569	2.49522e-08	5.39514e-08
ENSG00000198033	1551	ENSMUSG00000067702	1494	100	0	0	6	0	0.607379	0.718522	0.598292	0.71132
ENSG00000198033	1551	ENSMUSG00000067338	1775	100	0	0	2	0	1	1	1	1
ENSG00000104613	2633	ENSMUSG00000031864	4618	95	364	467	2293	448	0.0161413	0.0238668	1.31104e-11	3.25865e-11
ENSG00000156253	3094	ENSMUSG00000041079	2009	74	66	187	273	51	0.00118186	0.00190886	0.215835	0.278529
ENSG00000175445	4044	ENSMUSG00000015568	4049	92	150	230	769	214	0.0140333	0.020868	0.617982	0.731467
ENSG00000036565	2969	ENSMUSG00000036330	3115	82	0	0	5	3	0.59138	0.702216	1	1
ENSG00000132958	2237	ENSMUSG00000031481	2653	62	7	7	2	0	0.000106375	0.000184316	2.39908e-05	4.43222e-05
ENSG00000198838	15642	ENSMUSG00000057378	15526	95	840	488	3652	503	0.114701	0.153597	2.53204e-07	5.21684e-07
ENSG00000156256	3121	ENSMUSG00000025616	3254	83	283	430	1122	196	0.232751	0.297244	5.95323e-07	1.20511e-06
ENSG00000186814	2764	ENSMUSG00000024274	1701	56	133	114	92	20	8.43886e-22	2.72144e-21	1.34021e-30	5.62812e-30
ENSG00000147416	2875	ENSMUSG00000006273	2825	99	3749	8356	24602	4786	4.60725e-120	5.89789e-119	4.60725e-120	6.05426e-119
ENSG00000156261	2224	ENSMUSG00000025613	1811	96	517	739	4685	1104	1.03967e-131	1.46264e-130	1.87658e-67	1.42869e-66
ENSG00000061337	5706	ENSMUSG00000036306	1800	89	565	970	2051	403	1.06584e-121	1.39019e-120	7.17643e-66	5.35393e-65
ENSG00000126746	3969	ENSMUSG00000038346	3922	96	363	425	1146	225	3.38626e-05	6.07144e-05	2.74118e-16	7.96797e-16
ENSG00000196199	4364	ENSMUSG00000079184	2939	73	1078	1300	1736	391	1.41352e-42	7.16586e-42	1.73998e-88	1.71688e-87
ENSG00000168546	3328	ENSMUSG00000022103	3472	93	267	528	2574	380	2.24828e-44	1.17267e-43	1.0475e-19	3.36515e-19
ENSG00000156265	3449	ENSMUSG00000025610	1652	44	11	19	16	2	0.422613	0.516314	0.196101	0.254542
ENSG00000172466	6307	ENSMUSG00000051469	6271	95	609	815	1224	262	1.04466e-42	5.31121e-42	1.75454e-75	1.49736e-74
ENSG00000147443	1760	ENSMUSG00000022102	1793	74	5	1	30	6	0.666944	0.782093	1	1
ENSG00000130227	4965	ENSMUSG00000022100	15118	98	1032	1608	4074	850	4.0154e-190	8.70154e-189	1.03455e-269	3.43017e-268
ENSG00000121390	2821	ENSMUSG00000021938	2026	97	295	496	1258	271	5.75294e-09	1.23739e-08	0.116863	0.156915
ENSG00000188076	431	ENSMUSG00000038801	424	71	0	0	1	0	1	1	1	1
ENSG00000156273	6611	ENSMUSG00000025612	5867	80	158	125	732	146	0.00700411	0.0107044	0.756865	0.879695
ENSG00000153391	1233	ENSMUSG00000047989	2828	60	71	99	709	125	0.714904	0.832978	0.102766	0.13904
ENSG00000177947	1414	ENSMUSG00000025482	1537	93	1	1	10	3	0.70127	0.818473	1	1
ENSG00000132950	3713	ENSMUSG00000040123	3122	43	86	92	879	129	2.39039e-28	9.06359e-28	8.84257e-16	2.53563e-15
ENSG00000177963	2702	ENSMUSG00000025485	3406	86	739	986	2254	417	4.72374e-33	1.9747e-32	4.07365e-68	3.12847e-67
ENSG00000141429	4064	ENSMUSG00000000420	2694	98	246	412	1196	289	2.68394e-18	7.84524e-18	4.49302e-06	8.66941e-06
ENSG00000171189	4202	ENSMUSG00000022935	3436	92	86	301	397	72	0.00785843	0.0119571	0.725542	0.846495
ENSG00000142082	2682	ENSMUSG00000025486	1570	55	470	438	1971	390	9.30937e-30	3.63169e-29	6.668e-09	1.48442e-08
ENSG00000141428	1660	ENSMUSG00000024273	1042	61	52	92	298	79	1.10995e-08	2.36163e-08	0.000214567	0.000372549
ENSG00000121741	8059	ENSMUSG00000021945	5004	96	672	926	2793	536	3.1473e-32	1.29386e-31	1.40994e-07	2.94257e-07
ENSG00000158806	1874	ENSMUSG00000047911	997	61	373	493	14	0	7.03733e-166	1.27969e-164	8.6473e-196	1.9125e-194
ENSG00000139200	2323	ENSMUSG00000030329	2222	92	1537	2096	7735	1535	3.07709e-19	9.24609e-19	0.509029	0.614126
ENSG00000169857	1606	ENSMUSG00000003604	4889	70	45	54	762	162	0.0506442	0.0707796	0.88004	1
ENSG00000185627	1842	ENSMUSG00000025487	1989	86	487	780	2319	434	0.179823	0.23461	0.00012441	0.000219781
ENSG00000141425	4562	ENSMUSG00000040446	4297	98	868	1630	2145	427	1.83103e-27	6.81436e-27	3.22349e-63	2.32935e-62
ENSG00000184984	3048	ENSMUSG00000074939	1599	88	4	28	50	11	2.87737e-05	5.18357e-05	0.00091827	0.00152088
ENSG00000156282	1193	ENSMUSG00000055811	1172	81	0	0	1	1	1	1	1	1
ENSG00000156284	2068	ENSMUSG00000050520	2356	82	0	0	4	0	1	1	1	1
ENSG00000111652	1826	ENSMUSG00000030127	2380	94	913	1573	4625	1004	0.108007	0.145085	1.09588e-17	3.33177e-17
ENSG00000158815	1714	ENSMUSG00000022101	1687	98	167	66	16	6	3.28229e-97	3.34282e-96	1.54493e-112	1.90092e-111
ENSG00000134153	1155	ENSMUSG00000055943	5826	95	352	531	3725	728	2.11022e-28	8.01071e-28	6.21138e-50	3.67012e-49
ENSG00000158856	3292	ENSMUSG00000022099	5306	60	3584	6132	14025	2532	2.83336e-09	6.16558e-09	2.83336e-09	6.39599e-09
ENSG00000188694	1648	ENSMUSG00000050239	789	59	0	0	0	0	1	1	1	1
ENSG00000141424	3678	ENSMUSG00000024270	4066	87	373	736	1849	428	0.14331	0.189389	0.00207	0.00334028
ENSG00000197683	1156	ENSMUSG00000071471	648	54	0	0	0	0	1	1	1	1
ENSG00000134152	2723	ENSMUSG00000027132	2886	86	92	105	311	57	0.0345302	0.0492742	3.38205e-05	6.18437e-05
ENSG00000182816	1240	ENSMUSG00000056350	748	60	0	0	0	0	1	1	1	1
ENSG00000182816	1240	ENSMUSG00000050704	525	55	0	0	0	0	1	1	1	1
ENSG00000128463	1246	ENSMUSG00000027131	983	99	551	822	2172	410	4.28827e-05	7.6342e-05	0.143797	0.191037
ENSG00000198390	745	ENSMUSG00000056350	748	62	0	0	0	0	1	1	1	1
ENSG00000198390	745	ENSMUSG00000050704	525	56	0	0	0	0	1	1	1	1
ENSG00000186971	645	ENSMUSG00000009047	588	59	0	0	0	0	1	1	1	1
ENSG00000186971	645	ENSMUSG00000048830	603	60	0	0	0	0	1	1	1	1
ENSG00000186971	645	ENSMUSG00000050224	594	54	0	0	0	0	1	1	1	1
ENSG00000140199	8254	ENSMUSG00000027130	8423	98	605	756	6554	1363	5.08935e-142	7.8077e-141	6.31225e-70	5.0027e-69
ENSG00000134759	6014	ENSMUSG00000024271	2769	73	590	806	3366	742	1.00978e-169	1.9043e-168	2.57336e-94	2.68736e-93
ENSG00000186970	564	ENSMUSG00000022931	381	39	0	0	0	0	1	1	1	1
ENSG00000089693	1541	ENSMUSG00000030120	1468	96	2482	3172	14013	2610	7.44199e-32	3.03425e-31	7.44199e-32	3.20387e-31
ENSG00000184351	646	ENSMUSG00000051802	189	54	0	0	0	0	1	1	1	1
ENSG00000244025	522	ENSMUSG00000051802	189	64	0	0	0	0	1	1	1	1
ENSG00000158863	3731	ENSMUSG00000022095	3111	86	609	542	1913	436	0.0536158	0.074695	2.22974e-13	5.93431e-13
ENSG00000174885	2679	ENSMUSG00000038745	4471	69	5	0	35	14	1	1	0.595068	0.708249
ENSG00000159335	1151	ENSMUSG00000030122	1152	89	931	1262	12521	2009	9.81352e-266	3.27061e-264	9.81352e-266	3.19891e-264
ENSG00000121743	5211	ENSMUSG00000048582	1411	70	2	0	4	0	0.690313	0.807146	1	1
ENSG00000165474	2427	ENSMUSG00000046352	2392	92	174	9	375	68	4.05347e-11	9.4493e-11	4.59409e-20	1.491e-19
ENSG00000142102	3777	ENSMUSG00000062031	3046	70	202	88	264	70	7.40925e-22	2.39299e-21	5.73049e-34	2.59355e-33
ENSG00000121742	2244	ENSMUSG00000040055	1759	95	1153	532	1755	536	8.19932e-82	7.17487e-81	1.54871e-142	2.4478e-141
ENSG00000187005	599	ENSMUSG00000058368	387	77	0	0	0	0	1	1	1	1
ENSG00000075643	6160	ENSMUSG00000039616	2700	74	20	5	91	24	6.1682e-05	0.000108778	0.00667364	0.0103028
ENSG00000183640	555	ENSMUSG00000059632	186	82	0	0	0	0	1	1	1	1
ENSG00000134775	4942	ENSMUSG00000034295	5408	90	407	695	2302	400	1.78179e-05	3.24588e-05	0.496044	0.599958
ENSG00000089692	2016	ENSMUSG00000030124	2001	68	1	4	184	59	2.87776e-16	7.92634e-16	8.93091e-13	2.32348e-12
ENSG00000165475	1795	ENSMUSG00000021947	1596	84	580	515	429	82	2.74644e-136	4.02798e-135	3.42239e-180	6.93446e-179
ENSG00000156299	7391	ENSMUSG00000002489	7432	95	643	1054	5840	1389	2.15378e-97	2.20278e-96	3.10901e-41	1.59451e-40
ENSG00000168453	6336	ENSMUSG00000022096	5477	79	569	679	1758	332	0.00336857	0.00528269	5.05638e-16	1.45967e-15
ENSG00000206013	733	ENSMUSG00000025489	708	79	0	0	1	0	1	1	1	1
ENSG00000010610	3173	ENSMUSG00000023274	3108	54	185	144	572	96	0.00193202	0.0030783	2.18738e-09	4.95629e-09
ENSG00000168476	1716	ENSMUSG00000033589	1565	88	41	32	121	23	0.177711	0.231979	0.00846987	0.0129527
ENSG00000032742	3379	ENSMUSG00000040040	3088	88	52	74	673	130	2.0131e-24	6.95747e-24	1.33526e-14	3.69302e-14
ENSG00000185885	740	ENSMUSG00000060591	629	58	616	207	185	46	6.32379e-237	1.84372e-235	7.44238e-289	2.63966e-287
ENSG00000185885	740	ENSMUSG00000025491	1094	50	616	207	59	13	0	0	0	0
ENSG00000185885	740	ENSMUSG00000068631	537	49	616	207	15	8	0	0	0	0
ENSG00000185885	740	ENSMUSG00000025492	617	56	616	207	350	221	5.97691e-165	1.08279e-163	8.91193e-213	2.16962e-211
ENSG00000185885	740	ENSMUSG00000065968	865	51	616	207	807	144	1.39407e-116	1.72962e-115	6.42271e-162	1.15597e-160
ENSG00000142168	966	ENSMUSG00000022982	601	83	2785	3599	3213	529	5.34268e-200	1.24727e-198	0	0
ENSG00000168481	3272	ENSMUSG00000033595	3130	96	2650	2515	4960	1242	4.35965e-192	9.64211e-191	0	0
ENSG00000156304	4256	ENSMUSG00000022983	4165	88	278	351	1670	336	1.51299e-10	3.45413e-10	0.03566	0.0509957
ENSG00000134779	2091	ENSMUSG00000024269	6840	84	523	1041	1669	259	3.12238e-138	4.63205e-137	1.37301e-182	2.83246e-181
ENSG00000182117	554	ENSMUSG00000027133	1109	100	163	198	967	206	0.000179749	0.00030702	5.86019e-11	1.42023e-10
ENSG00000184507	3865	ENSMUSG00000041358	3731	63	1	0	10	1	0.70504	0.822426	1	1
ENSG00000168484	981	ENSMUSG00000022097	787	79	33	26	19	0	7.15966e-10	1.59131e-09	2.07846e-12	5.32989e-12
ENSG00000182272	3445	ENSMUSG00000055629	3105	84	1097	895	3165	629	1.53044e-12	3.75472e-12	6.48701e-45	3.55023e-44
ENSG00000110811	5449	ENSMUSG00000023191	2850	86	1595	1687	1040	217	7.36135e-203	1.7589e-201	7.42316e-298	2.75412e-296
ENSG00000150477	4968	ENSMUSG00000033632	6187	72	68	91	520	97	0.00143347	0.00230409	0.32676	0.408608
ENSG00000176454	1908	ENSMUSG00000027134	2275	93	844	1278	3865	591	0.0647551	0.0894339	2.80021e-17	8.40236e-17
ENSG00000184363	2809	ENSMUSG00000054065	2940	92	12	15	4	2	1.67575e-06	3.23083e-06	1.43707e-07	2.99725e-07
ENSG00000142149	7917	ENSMUSG00000053414	5389	92	128	234	1166	121	5.01347e-49	2.82785e-48	2.36104e-28	9.43343e-28
ENSG00000172458	1861	ENSMUSG00000050222	1273	84	380	461	468	52	1.76963e-31	7.17278e-31	5.38106e-52	3.30314e-51
ENSG00000168487	5047	ENSMUSG00000022098	4081	96	290	81	2957	550	3.27889e-99	3.41676e-98	6.32134e-55	4.06627e-54
ENSG00000150456	1104	ENSMUSG00000021951	832	81	57	69	637	110	4.00346e-28	1.51087e-27	3.51773e-17	1.05194e-16
ENSG00000159055	1575	ENSMUSG00000022978	1333	65	38	43	101	22	0.154008	0.202735	0.00769154	0.011811
ENSG00000185187	2136	ENSMUSG00000025494	1990	61	113	92	42	11	4.14788e-44	2.15219e-43	1.03501e-53	6.56172e-53
ENSG00000132953	9923	ENSMUSG00000021952	4728	98	238	319	460	82	0.841444	0.967355	0.000639336	0.00107203
ENSG00000170262	1352	ENSMUSG00000039956	1001	46	87	46	11	4	7.05869e-41	3.46746e-40	2.64916e-48	1.53135e-47
ENSG00000175265	5506	ENSMUSG00000002546	4659	33	593	624	4831	1029	1.19603e-104	1.32337e-103	1.16246e-47	6.6579e-47
ENSG00000101489	4052	ENSMUSG00000024268	3098	99	1625	2098	13608	2132	7.06229e-140	1.06485e-138	7.06229e-140	1.09124e-138
ENSG00000142207	10832	ENSMUSG00000039929	7344	76	803	544	820	141	1.63131e-87	1.51239e-86	5.04643e-135	7.49212e-134
ENSG00000111664	1923	ENSMUSG00000023439	1846	97	96	49	14	2	1.48293e-51	8.67059e-51	3.17324e-60	2.20089e-59
ENSG00000166979	2404	ENSMUSG00000039903	2682	86	126	96	57	20	1.04009e-51	6.09979e-51	9.74541e-63	6.99253e-62
ENSG00000150457	5511	ENSMUSG00000021959	5529	82	75	37	1352	335	2.07418e-54	1.26399e-53	2.19284e-34	1.00207e-33
ENSG00000215252	5491	ENSMUSG00000002546	4659	38	508	613	4831	1029	1.58188e-132	2.23849e-131	3.81904e-68	2.93644e-67
ENSG00000185101	2893	ENSMUSG00000054662	3111	18	1	2	0	0	0.18408	0.23976	0.147864	0.196036
ENSG00000150459	2410	ENSMUSG00000021963	3662	97	883	1327	996	189	1.15927e-262	3.81101e-261	0	0
ENSG00000150459	2410	ENSMUSG00000061104	780	87	883	1327	608	122	8.01009e-37	3.62526e-36	3.93729e-70	3.12558e-69
ENSG00000111665	1170	ENSMUSG00000023505	2208	72	7	9	20	5	0.0282103	0.040667	0.00842542	0.0128909
ENSG00000159248	2412	ENSMUSG00000068615	2879	98	27	88	271	45	0.000140381	0.000241592	0.0220778	0.0324289
ENSG00000159251	3678	ENSMUSG00000068614	1618	100	27	50	6	1	6.67523e-08	1.37371e-07	9.14055e-10	2.10492e-09
ENSG00000168490	3336	ENSMUSG00000003469	2789	99	6720	8696	20938	4516	1.58791e-130	2.21459e-129	1.58791e-130	2.27196e-129
ENSG00000159079	3349	ENSMUSG00000022972	1260	71	276	358	683	149	1.61671e-11	3.82603e-11	0.00394365	0.00621885
ENSG00000174915	2457	ENSMUSG00000025495	2172	85	445	359	1820	318	0.0297807	0.0428352	0.00609301	0.00943809
ENSG00000111667	3188	ENSMUSG00000038429	3384	98	1428	2145	8448	1755	1.12279e-27	4.19392e-27	0.175553	0.229721
ENSG00000021776	5843	ENSMUSG00000040383	5088	94	178	270	1637	359	2.0122e-41	9.9861e-41	6.44726e-21	2.13839e-20
ENSG00000165480	2888	ENSMUSG00000021965	2260	62	4	9	24	10	0.372012	0.459048	0.636245	0.75051
ENSG00000023191	2225	ENSMUSG00000038650	1581	73	871	934	1259	295	1.63062e-54	9.94634e-54	7.40577e-98	8.00635e-97
ENSG00000168495	1957	ENSMUSG00000000776	1991	93	114	120	676	124	0.000425779	0.000709632	0.431649	0.527553
ENSG00000078142	9447	ENSMUSG00000033628	4393	97	511	706	1888	399	4.2665e-44	2.21221e-43	3.02995e-16	8.79018e-16
ENSG00000173141	2246	ENSMUSG00000021967	520	83	250	266	535	77	9.35095e-28	3.50162e-27	3.0683e-13	8.12581e-13
ENSG00000159082	7386	ENSMUSG00000022973	7215	88	1634	2770	17102	3834	6.07424e-265	2.01744e-263	6.07424e-265	1.97336e-263
ENSG00000180776	1937	ENSMUSG00000021969	5209	91	78	92	2028	455	4.18645e-17	1.18293e-16	2.84148e-08	6.13148e-08
ENSG00000111669	1763	ENSMUSG00000023456	1601	83	3463	4993	13059	2911	8.6118e-15	2.26454e-14	8.6118e-15	2.39657e-14
ENSG00000197181	5574	ENSMUSG00000033644	4913	87	10	10	34	1	0.854805	0.98079	0.32603	0.407722
ENSG00000198146	5425	ENSMUSG00000040321	4300	76	521	756	852	174	3.02804e-33	1.27216e-32	1.56995e-59	1.08074e-58
ENSG00000152214	1129	ENSMUSG00000057455	3078	91	117	229	2089	524	2.20205e-07	4.42838e-07	0.0331136	0.0475228
ENSG00000134146	4140	ENSMUSG00000057147	2781	86	19	30	671	119	2.12734e-64	1.49751e-63	9.89891e-48	5.67456e-47
ENSG00000165487	1920	ENSMUSG00000021973	2309	85	179	245	757	199	0.0599356	0.0830505	1.17904e-06	2.34884e-06
ENSG00000132872	4094	ENSMUSG00000024261	3901	89	1216	2722	7046	1482	4.33605e-39	2.05784e-38	3.81575e-05	6.95506e-05
ENSG00000186073	2929	ENSMUSG00000040282	2735	95	46	40	255	64	0.0223984	0.0326369	0.588042	0.700965
ENSG00000010626	2691	ENSMUSG00000030125	1606	77	154	193	111	17	6.28908e-23	2.08916e-22	9.71187e-33	4.27632e-32
ENSG00000152217	10982	ENSMUSG00000024548	9508	87	218	452	1663	284	5.41092e-31	2.16953e-30	2.33543e-13	6.21045e-13
ENSG00000104635	5269	ENSMUSG00000022094	5592	82	529	430	1433	298	1.24458e-19	3.78088e-19	9.93582e-43	5.23323e-42
ENSG00000102678	4220	ENSMUSG00000021974	1788	99	137	199	403	87	5.45601e-08	1.1276e-07	0.0088437	0.013502
ENSG00000134138	4726	ENSMUSG00000027210	6613	99	258	391	6333	846	4.19275e-183	8.58538e-182	6.00526e-113	7.43161e-112
ENSG00000102683	1624	ENSMUSG00000035296	1878	83	17	17	5	1	1.2507e-09	2.7551e-09	3.49522e-11	8.55765e-11
ENSG00000132874	4225	ENSMUSG00000024552	3660	85	0	3	32	6	0.000797807	0.00130415	0.00396285	0.0062471
ENSG00000174775	1368	ENSMUSG00000025499	3683	100	520	638	5116	846	0.00964489	0.0145482	2.87719e-15	8.11794e-15
ENSG00000151835	15831	ENSMUSG00000048279	19639	93	725	1316	4346	813	6.14825e-05	0.000108446	0.0104098	0.0157944
ENSG00000120910	2213	ENSMUSG00000022092	2088	84	132	180	601	111	0.108887	0.146216	0.273855	0.346918
ENSG00000111674	2423	ENSMUSG00000004267	3022	98	8628	16072	34743	8814	6.23598e-12	1.49667e-11	6.23598e-12	1.56996e-11
ENSG00000141469	4129	ENSMUSG00000059336	3705	81	1203	218	397	76	0	0	0	0
ENSG00000111676	4417	ENSMUSG00000004263	4504	92	3910	3775	10095	2156	3.00004e-176	5.86358e-175	3.00004e-176	5.89337e-175
ENSG00000127863	4826	ENSMUSG00000060548	4319	69	35	28	2194	444	2.07295e-175	4.0231e-174	1.37991e-130	1.97583e-129
ENSG00000120896	3417	ENSMUSG00000022091	2914	81	641	525	1179	276	7.16808e-37	3.24874e-36	1.07326e-68	8.33846e-68
ENSG00000159086	5208	ENSMUSG00000022974	3973	95	258	253	1834	457	9.73341e-42	4.85665e-41	7.3207e-19	2.29723e-18
ENSG00000166069	1274	ENSMUSG00000027355	1181	71	0	0	43	3	8.38156e-05	0.000146276	0.00069811	0.00116775
ENSG00000166068	7284	ENSMUSG00000027351	6784	93	526	821	6937	1471	1.28449e-233	3.65136e-232	5.28371e-135	7.83838e-134
ENSG00000027001	2480	ENSMUSG00000021993	2444	82	50	72	889	179	7.19373e-37	3.25961e-36	1.47674e-23	5.27838e-23
ENSG00000111678	542	ENSMUSG00000072772	863	97	739	695	2959	532	3.26921e-30	1.2902e-29	6.33581e-65	4.65316e-64
ENSG00000152223	12760	ENSMUSG00000039840	6640	52	449	509	2342	454	7.16062e-80	6.0922e-79	1.52274e-38	7.51456e-38
ENSG00000111679	2566	ENSMUSG00000004266	2178	85	76	44	169	52	0.00155371	0.00249031	7.35509e-07	1.47944e-06
ENSG00000171262	6594	ENSMUSG00000027349	1861	89	326	699	1476	270	5.72273e-139	8.54871e-138	1.13767e-87	1.11291e-86
ENSG00000205863	1514	ENSMUSG00000071347	1903	83	0	4	7	2	0.607204	0.718358	0.605638	0.718677
ENSG00000161328	2863	ENSMUSG00000038637	2666	68	38	58	134	27	0.638047	0.751289	0.0651347	0.0904103
ENSG00000120913	7337	ENSMUSG00000022090	1815	70	252	130	447	49	8.54285e-13	2.11411e-12	0.000206639	0.000359073
ENSG00000172575	5026	ENSMUSG00000027347	5610	90	407	615	20389	3926	0	0	0	0
ENSG00000152229	3030	ENSMUSG00000025429	5554	87	9	2	400	87	1.60491e-12	3.93443e-12	1.62868e-08	3.55613e-08
ENSG00000205929	1230	ENSMUSG00000039851	2865	54	5	1	38	17	0.598161	0.709048	0.248101	0.316675
ENSG00000185522	2236	ENSMUSG00000025500	2049	50	12	2	8	0	0.000161692	0.00027706	1.79081e-05	3.33908e-05
ENSG00000182957	9129	ENSMUSG00000021990	5469	61	459	351	810	261	1.58374e-08	3.35015e-08	3.81318e-23	1.34529e-22
ENSG00000205927	3352	ENSMUSG00000039830	2437	96	361	384	944	154	0.0297282	0.042766	4.49578e-10	1.04779e-09
ENSG00000099849	2280	ENSMUSG00000038618	1803	71	53	64	34	6	1.01813e-13	2.58986e-13	1.11757e-17	3.39556e-17
ENSG00000184221	2277	ENSMUSG00000046160	2158	85	900	952	3805	514	0.0327364	0.0468737	1.17595e-06	2.34318e-06
ENSG00000152234	2019	ENSMUSG00000025428	2917	97	3416	5945	28819	5580	3.98687e-299	1.56321e-297	3.98687e-299	1.49064e-297
ENSG00000159110	4554	ENSMUSG00000022971	3174	46	187	207	628	107	0.0655239	0.0904122	0.198222	0.257157
ENSG00000070047	5524	ENSMUSG00000038611	5748	69	485	428	2720	616	2.43619e-08	5.11641e-08	0.941174	1
ENSG00000215021	1116	ENSMUSG00000004264	1343	99	443	614	1842	343	0.00104901	0.00170169	2.39911e-15	6.79086e-15
ENSG00000240654	2084	ENSMUSG00000071347	1903	84	1	1	7	2	1	1	1	1
ENSG00000241852	2768	ENSMUSG00000044551	1986	62	87	73	50	8	4.85156e-21	1.53287e-20	2.09495e-27	8.19081e-27
ENSG00000152240	1125	ENSMUSG00000041840	976	84	26	16	150	16	0.0223551	0.0325763	0.373544	0.461704
ENSG00000126749	794	ENSMUSG00000004268	1034	88	72	90	785	159	3.32127e-10	7.48079e-10	0.000159072	0.000279128
ENSG00000102699	5474	ENSMUSG00000054509	3837	63	156	113	181	59	4.15409e-16	1.13963e-15	6.98121e-25	2.57286e-24
ENSG00000158941	4070	ENSMUSG00000033712	3716	91	1098	1508	3915	758	0.114586	0.153465	2.42011e-19	7.70053e-19
ENSG00000152242	5464	ENSMUSG00000047466	3599	94	223	389	1137	265	4.92954e-20	1.51467e-19	2.26322e-07	4.67694e-07
ENSG00000185507	2138	ENSMUSG00000025498	2418	61	55	28	81	170	5.04621e-10	1.12871e-09	5.67556e-14	1.53977e-13
ENSG00000111684	2297	ENSMUSG00000004270	2281	87	135	120	636	107	0.146777	0.193718	0.199445	0.258622
ENSG00000137801	7515	ENSMUSG00000040152	5848	94	144	75	194	33	2.64664e-14	6.86153e-14	1.34078e-22	4.65719e-22
ENSG00000243646	2018	ENSMUSG00000022969	2018	68	106	68	254	70	7.27952e-06	1.35666e-05	5.74269e-11	1.3921e-10
ENSG00000141622	5276	ENSMUSG00000025427	1084	44	174	395	582	94	4.14328e-68	3.06153e-67	4.59291e-44	2.482e-43
ENSG00000167210	9201	ENSMUSG00000032818	7706	71	15	14	10	0	5.8196e-05	0.000102808	4.09913e-06	7.92601e-06
ENSG00000075673	3583	ENSMUSG00000022229	3990	86	1	6	8	0	1	1	1	1
ENSG00000142166	6139	ENSMUSG00000022967	3909	48	683	865	1809	375	0.857729	0.983678	3.14022e-08	6.75802e-08
ENSG00000147439	1841	ENSMUSG00000022089	1728	94	106	103	404	82	0.869542	0.995985	0.0123622	0.0186295
ENSG00000182326	4208	ENSMUSG00000038521	2957	74	680	216	36	11	0	0	0	0
ENSG00000182326	4208	ENSMUSG00000079343	2662	74	680	216	13	2	0	0	0	0
ENSG00000099834	3637	ENSMUSG00000025497	2629	58	11	3	0	0	2.52318e-07	5.0605e-07	2.71281e-08	5.85776e-08
ENSG00000159128	2829	ENSMUSG00000022965	3254	53	370	529	1306	313	1.1088e-06	2.15864e-06	2.75021e-19	8.74511e-19
ENSG00000150667	2813	ENSMUSG00000027344	1975	44	9	20	16	4	0.253366	0.321088	0.082442	0.112869
ENSG00000132972	5773	ENSMUSG00000000365	5148	72	1	2	29	5	0.0124295	0.0185646	0.049506	0.0697028
ENSG00000179388	4336	ENSMUSG00000033730	1416	98	388	882	2375	320	6.90249e-232	1.9337e-230	9.12774e-152	1.5423e-150
ENSG00000166073	4524	ENSMUSG00000040133	3899	90	438	688	543	115	5.16966e-56	3.23188e-55	1.02421e-83	9.62004e-83
ENSG00000134020	894	ENSMUSG00000022085	1040	48	17	30	6	2	3.71066e-09	8.04386e-09	1.07214e-10	2.57064e-10
ENSG00000101638	2716	ENSMUSG00000025425	2097	85	224	273	1542	316	3.30199e-32	1.35659e-31	4.66383e-14	1.26778e-13
ENSG00000070031	506	ENSMUSG00000038580	490	61	1	1	3	1	1	1	0.505816	0.610554
ENSG00000128829	5512	ENSMUSG00000005102	7261	90	455	591	1315	291	4.45408e-28	1.67995e-27	7.19186e-52	4.4063e-51
ENSG00000078043	2492	ENSMUSG00000025423	3155	98	155	287	1785	311	6.59559e-26	2.36931e-25	1.25223e-11	3.11406e-11
ENSG00000008853	5451	ENSMUSG00000022075	5154	97	1333	3031	5409	1108	0.188791	0.245399	1.27225e-12	3.29219e-12
ENSG00000159403	2161	ENSMUSG00000055172	4818	72	511	109	61	34	0	0	0	0
ENSG00000069696	1375	ENSMUSG00000025496	2774	72	14	14	10	1	1.84595e-08	3.89587e-08	8.38083e-10	1.93342e-09
ENSG00000177030	2809	ENSMUSG00000058886	2373	93	1472	1769	1916	395	3.88831e-164	6.97873e-163	3.1496e-254	9.48315e-253
ENSG00000120889	4139	ENSMUSG00000022074	3114	28	132	95	23	11	3.54612e-57	2.25482e-56	2.48735e-68	1.91938e-67
ENSG00000151849	4560	ENSMUSG00000064128	4363	73	124	89	132	19	1.15887e-23	3.92931e-23	9.31112e-33	4.10735e-32
ENSG00000173535	2365	ENSMUSG00000022074	3114	21	4	3	23	11	1	1	0.767558	0.890624
ENSG00000173530	3538	ENSMUSG00000022074	3114	24	42	6	23	11	1.11402e-13	2.83044e-13	4.86072e-17	1.44706e-16
ENSG00000167216	2273	ENSMUSG00000025420	3236	86	42	45	191	42	0.137088	0.181987	0.00390591	0.00616135
ENSG00000151846	2430	ENSMUSG00000046173	1932	76	265	363	0	0	5.56497e-168	1.02742e-166	8.32706e-192	1.80249e-190
ENSG00000104689	2615	ENSMUSG00000022074	3114	27	17	5	23	11	0.000128054	0.000220751	6.76048e-06	1.28978e-05
ENSG00000140319	1126	ENSMUSG00000009549	1154	72	1047	1021	2113	514	2.89961e-77	2.40659e-76	9.30085e-135	1.37872e-133
ENSG00000147457	3575	ENSMUSG00000034190	2637	95	408	600	3429	626	2.83559e-108	3.26262e-107	1.112e-56	7.33868e-56
ENSG00000177042	1630	ENSMUSG00000025505	2445	43	182	138	763	109	6.02597e-06	1.12903e-05	1.52715e-13	4.08692e-13
ENSG00000104081	4778	ENSMUSG00000040093	4831	87	25	12	152	17	0.0863726	0.117568	0.678497	0.796511
ENSG00000165566	10055	ENSMUSG00000021986	2652	75	1560	1633	1122	179	2.22354e-26	8.07308e-26	6.47492e-68	4.96273e-67
ENSG00000139505	5659	ENSMUSG00000021987	3755	90	400	588	5307	991	5.66298043263237e-320	2.44889072083318e-318	1.9059e-207	4.49281e-206
ENSG00000177106	3140	ENSMUSG00000025504	3230	85	166	113	296	91	2.8521e-17	8.09085e-17	2.60213e-27	1.01512e-26
ENSG00000167220	2184	ENSMUSG00000025421	6044	79	492	879	3529	650	8.45864e-20	2.57977e-19	2.6637e-43	1.41805e-42
ENSG00000104679	1624	ENSMUSG00000034194	2040	66	227	329	751	172	1.44183e-08	3.05664e-08	1.63688e-18	5.09022e-18
ENSG00000156970	3851	ENSMUSG00000040084	3668	74	3	2	81	1	1.64697e-05	3.00821e-05	0.000537905	0.000907621
ENSG00000139496	9108	ENSMUSG00000063895	2870	90	364	527	1301	244	2.34186e-76	1.91166e-75	3.58256e-41	1.83689e-40
ENSG00000134013	3810	ENSMUSG00000034205	3232	86	19	31	13	2	6.35076e-06	1.1877e-05	2.229e-07	4.60719e-07
ENSG00000137843	4141	ENSMUSG00000074923	4484	92	631	978	3521	569	1.28279e-07	2.60876e-07	0.368899	0.456548
ENSG00000175387	12277	ENSMUSG00000024563	2105	99	424	628	901	189	9.33659e-85	8.40206e-84	3.04441e-49	1.77844e-48
ENSG00000177156	1346	ENSMUSG00000025503	1229	94	633	799	2140	375	0.0185228	0.0272381	3.0201e-15	8.51496e-15
ENSG00000132932	9706	ENSMUSG00000021983	5694	91	938	1926	1113	225	8.16852e-56	5.08199e-55	1.49023e-100	1.64795e-99
ENSG00000177225	4401	ENSMUSG00000051007	1508	67	687	849	969	194	0.980107	1	1.71325e-07	3.56213e-07
ENSG00000197217	6015	ENSMUSG00000022066	3098	93	674	1201	2973	769	1.31723e-75	1.06669e-74	1.20026e-30	5.04591e-30
ENSG00000230778	1143	ENSMUSG00000078137	4861	92	15	3	2509	430	5.34053e-41	2.62946e-40	7.32056e-29	2.96162e-28
ENSG00000137841	4675	ENSMUSG00000040061	6066	85	210	142	121	43	3.33138e-85	3.01618e-84	7.85604e-104	8.89615e-103
ENSG00000147454	1894	ENSMUSG00000034248	4198	91	171	107	1353	297	0.0781835	0.106895	1.97464e-06	3.88892e-06
ENSG00000180730	2889	ENSMUSG00000044461	3117	92	16	10	192	29	2.08697e-05	3.78577e-05	0.00314425	0.0049974
ENSG00000184524	1649	ENSMUSG00000060240	1775	78	2411	2295	9950	1618	0.0107753	0.0161864	0.0107753	0.0163247
ENSG00000127870	4118	ENSMUSG00000029634	2208	72	529	804	2354	505	1.26589e-54	7.73865e-54	2.60875e-21	8.72441e-21
ENSG00000177542	2787	ENSMUSG00000019082	3077	95	1400	1667	8899	1766	5.14322e-39	2.43732e-38	5.14322e-39	2.55837e-38
ENSG00000167034	3281	ENSMUSG00000022061	3149	64	17	19	46	8	0.207264	0.2675	0.0265217	0.0385405
ENSG00000180053	906	ENSMUSG00000044186	1109	57	0	0	0	0	1	1	1	1
ENSG00000177595	3063	ENSMUSG00000025507	3357	81	235	144	95	17	1.55596e-98	1.60924e-97	3.2908e-119	4.29515e-118
ENSG00000159167	3883	ENSMUSG00000014813	744	96	38	2	54	12	0.00606623	0.00932265	0.144063	0.191351
ENSG00000132964	3055	ENSMUSG00000029635	2586	98	100	180	595	97	1.83892e-07	3.71241e-07	0.0118191	0.0178445
ENSG00000042980	3682	ENSMUSG00000014725	3390	70	57	43	1	0	7.23097e-38	3.3495e-37	4.01309e-43	2.1282e-42
ENSG00000139178	3315	ENSMUSG00000038527	3011	73	198	84	15	3	1.5247e-113	1.83973e-112	1.67288e-131	2.4168e-130
ENSG00000132970	5005	ENSMUSG00000029636	3996	93	1823	2474	5206	961	2.59402e-07	5.19988e-07	9.71229e-47	5.49104e-46
ENSG00000188549	7292	ENSMUSG00000045838	4703	64	182	101	396	99	0.028173	0.0406164	5.50379e-07	1.11623e-06
ENSG00000140323	5031	ENSMUSG00000040035	8813	73	448	565	19325	4094	0	0	0	0
ENSG00000132975	2712	ENSMUSG00000041468	2468	93	109	169	677	148	2.79263e-07	5.58989e-07	0.0176257	0.0261597
ENSG00000128944	2032	ENSMUSG00000027331	4790	68	47	157	68	12	2.64209e-19	7.95755e-19	1.36423e-23	4.88073e-23
ENSG00000177600	1592	ENSMUSG00000025508	1052	99	996	658	877	186	1.16973e-127	1.60247e-126	3.43378e-189	7.31807e-188
ENSG00000177666	2428	ENSMUSG00000025509	1961	83	574	313	753	232	6.41937e-59	4.17518e-58	5.13756e-93	5.30213e-92
ENSG00000152484	4542	ENSMUSG00000029640	4327	98	335	731	2545	464	8.44941e-35	3.66204e-34	7.73664e-13	2.01957e-12
ENSG00000139182	4606	ENSMUSG00000008153	4077	95	3268	6083	19041	4197	3.98152e-52	2.35217e-51	3.98152e-52	2.45027e-51
ENSG00000177685	2685	ENSMUSG00000048200	1697	37	18	13	115	18	0.000136704	0.000235389	0.00952951	0.0145169
ENSG00000134028	2442	ENSMUSG00000022057	1441	65	0	0	0	1	1	1	1	1
ENSG00000122026	1080	ENSMUSG00000062152	483	94	15	25	1	0	1.67065e-06	3.22131e-06	1.25303e-07	2.62104e-07
ENSG00000177697	1922	ENSMUSG00000025510	1935	93	390	321	989	192	2.07773e-15	5.56422e-15	1.4427e-32	6.32941e-32
ENSG00000069206	3595	ENSMUSG00000022056	3469	68	1	0	3	1	1	1	0.506949	0.611846
ENSG00000139197	4313	ENSMUSG00000005069	3282	90	770	1123	2252	464	0.0974798	0.13175	9.37218e-15	2.60406e-14
ENSG00000104722	4376	ENSMUSG00000022054	5782	83	7235	9880	17880	3144	0	0	0	0
ENSG00000177700	892	ENSMUSG00000038489	1650	100	603	459	263	39	0	0	0	0
ENSG00000214063	1911	ENSMUSG00000025511	1995	86	129	61	530	135	0.61886	0.730717	0.00230736	0.00370935
ENSG00000184828	3759	ENSMUSG00000044646	4569	94	115	156	243	47	7.5921e-13	1.88268e-12	4.6412e-20	1.50603e-19
ENSG00000147459	12856	ENSMUSG00000044447	10335	93	627	447	587	106	2.73589e-102	2.95281e-101	7.49633e-145	1.21462e-143
ENSG00000134030	5866	ENSMUSG00000052928	4360	76	2180	2245	2794	590	1.48257e-191	3.2603e-190	6.83013813685674e-314	2.65113594749994e-312
ENSG00000215009	1771	ENSMUSG00000047026	2154	86	1	2	2	0	0.420533	0.513967	0.348313	0.433452
ENSG00000147437	2148	ENSMUSG00000015812	411	72	16	10	22	3	0.102148	0.13776	0.419092	0.513245
ENSG00000101665	3087	ENSMUSG00000025880	4278	98	149	209	1156	168	0.000295735	0.000498392	0.637986	0.752426
ENSG00000141627	2793	ENSMUSG00000035765	2471	94	210	316	2164	419	1.76883e-61	1.19384e-60	9.94576e-33	4.37731e-32
ENSG00000184661	3743	ENSMUSG00000048922	7339	50	2	1	12	2	0.661682	0.776488	0.346772	0.431706
ENSG00000177830	4537	ENSMUSG00000025512	4237	77	435	593	2132	257	2.7658e-06	5.2855e-06	0.691113	0.810583
ENSG00000177576	1128	ENSMUSG00000036299	1038	76	417	641	2951	547	8.03567e-38	3.71602e-37	6.30611e-13	1.65352e-12
ENSG00000221818	2286	ENSMUSG00000022053	4342	99	0	1	31	7	0.0435445	0.0613898	0.108639	0.146586
ENSG00000177575	4302	ENSMUSG00000008845	4487	70	798	12	116	38	0	0	0	0
ENSG00000101670	4170	ENSMUSG00000053846	3787	80	17	14	194	29	4.55086e-07	9.02615e-07	0.000226426	0.000392329
ENSG00000122035	1543	ENSMUSG00000029641	1079	89	25	42	144	16	0.000776584	0.00127032	0.0473094	0.0667511
ENSG00000183020	4658	ENSMUSG00000002957	4580	97	1966	2368	12869	2591	5.21112e-63	3.59496e-62	5.21112e-63	3.75441e-62
ENSG00000221914	2399	ENSMUSG00000022052	4009	97	331	715	2959	534	3.91065e-06	7.41543e-06	0.976861	1
ENSG00000122034	1385	ENSMUSG00000016503	1482	77	447	837	769	157	9.74826e-51	5.61316e-50	1.01732e-78	9.05792e-78
ENSG00000128928	4795	ENSMUSG00000027332	3665	89	954	775	3104	464	0.388402	0.477596	1.10401e-09	2.533e-09
ENSG00000167315	1977	ENSMUSG00000036880	1500	87	194	278	804	71	0.000334704	0.00056152	0.842431	0.969297
ENSG00000167306	9532	ENSMUSG00000025885	8646	90	74	157	2159	574	7.09878e-133	1.00675e-131	7.97936e-93	8.21742e-92
ENSG00000240694	1095	ENSMUSG00000046204	5435	78	821	1507	2967	522	3.31204e-297	1.283e-295	0	0
ENSG00000122033	1206	ENSMUSG00000016510	5127	64	220	298	1015	221	3.59913e-54	2.18571e-53	1.47353e-72	1.21205e-71
ENSG00000092964	4906	ENSMUSG00000022048	4520	98	10680	15657	15215	3102	0	0	0	0
ENSG00000111701	879	ENSMUSG00000040613	2299	68	0	0	41	19	0.0466755	0.0655219	0.112048	0.150848
ENSG00000184344	1252	ENSMUSG00000030117	2125	70	0	0	0	0	1	1	1	1
ENSG00000140320	4526	ENSMUSG00000040007	4664	90	319	407	2212	417	4.73804e-18	1.37414e-17	0.000110964	0.00019681
ENSG00000187569	1074	ENSMUSG00000046323	892	31	0	0	0	0	1	1	1	1
ENSG00000169105	2139	ENSMUSG00000074916	2066	92	43	34	69	13	8.24674e-06	1.53249e-05	1.63924e-08	3.57877e-08
ENSG00000139517	4625	ENSMUSG00000016520	4557	89	79	71	327	62	0.950297	1	0.0572555	0.0800252
ENSG00000186184	3427	ENSMUSG00000029642	2011	90	298	455	748	121	0.610258	0.721486	0.00128494	0.00210686
ENSG00000184956	8003	ENSMUSG00000048191	8635	57	104	40	671	53	0.000287396	0.000484846	0.31128	0.390565
ENSG00000120907	3706	ENSMUSG00000045875	4137	79	41	40	492	63	2.30225e-11	5.41723e-11	3.15675e-06	6.14934e-06
ENSG00000128891	1730	ENSMUSG00000039983	2214	78	116	144	1306	259	5.26466e-18	1.52527e-17	5.67531e-08	1.20766e-07
ENSG00000166133	2121	ENSMUSG00000027324	2706	78	83	79	269	42	0.000197771	0.000337177	2.42388e-08	5.24559e-08
ENSG00000169840	847	ENSMUSG00000053129	1773	96	1	3	9	1	1	1	0.574248	0.686003
ENSG00000139515	1527	ENSMUSG00000029644	1990	87	0	0	0	0	1	1	1	1
ENSG00000111704	2098	ENSMUSG00000012396	2242	56	0	0	1	0	1	1	1	1
ENSG00000180389	385	ENSMUSG00000016252	421	90	337	462	2427	340	1.68025e-17	4.80534e-17	0.00030229	0.000518941
ENSG00000165556	2278	ENSMUSG00000029646	2145	92	0	0	0	0	1	1	1	1
ENSG00000137812	7685	ENSMUSG00000027326	8542	55	2	1	4	5	0.293555	0.368636	0.208918	0.270162
ENSG00000183463	522	ENSMUSG00000075543	662	78	0	0	0	0	1	1	1	1
ENSG00000015592	2318	ENSMUSG00000022044	1511	97	2442	2586	7398	1317	2.19023e-07	4.40554e-07	1.57313e-09	3.58973e-09
ENSG00000122025	3861	ENSMUSG00000042817	6229	86	34	19	418	95	0.000266168	0.000449661	0.0531558	0.0745863
ENSG00000173262	3529	ENSMUSG00000003153	3717	77	1	31	6495	1373	0	0	0	0
ENSG00000172361	1824	ENSMUSG00000035394	2086	69	17	15	12	2	8.1179e-07	1.59131e-06	2.98715e-08	6.43935e-08
ENSG00000104228	4339	ENSMUSG00000022043	4051	81	246	335	7516	1310	0	0	3.03219812562152e-314	1.18170140661849e-312
ENSG00000141644	4188	ENSMUSG00000024561	2897	65	679	740	1122	253	1.12226e-27	4.19276e-27	6.46688e-57	4.28245e-56
ENSG00000142188	2773	ENSMUSG00000022964	2347	98	301	415	2969	744	9.51328e-87	8.75675e-86	4.76388e-46	2.65913e-45
ENSG00000117983	20572	ENSMUSG00000066108	14864	35	20	23	6	1	4.53908e-08	9.40815e-08	1.10121e-09	2.52718e-09
ENSG00000051180	2407	ENSMUSG00000027323	3715	88	3	9	412	58	3.82744e-22	1.24637e-21	1.33622e-16	3.92182e-16
ENSG00000152520	5166	ENSMUSG00000029647	4378	75	262	271	1767	325	6.72763e-27	2.47093e-26	4.94611e-10	1.14983e-09
ENSG00000120899	6318	ENSMUSG00000059456	4067	95	4473	4509	22249	4681	4.26393e-15	1.13186e-14	4.26393e-15	1.19556e-14
ENSG00000177692	1890	ENSMUSG00000039763	2093	73	25	33	201	53	0.00544189	0.0084019	0.18405	0.240076
ENSG00000159131	5377	ENSMUSG00000022962	3988	85	226	370	1263	316	4.85296e-19	1.44877e-18	1.18049e-06	2.35149e-06
ENSG00000059804	3969	ENSMUSG00000003153	3717	82	685	1068	6495	1373	2.49581e-140	3.78682e-139	1.57063e-66	1.18364e-65
ENSG00000102755	7084	ENSMUSG00000029648	11202	81	435	307	2949	583	0.462916	0.561507	2.35304e-05	4.3484e-05
ENSG00000065970	5525	ENSMUSG00000003154	5283	90	236	425	1834	411	1.29e-26	4.70131e-26	2.64367e-10	6.21303e-10
ENSG00000159140	11430	ENSMUSG00000022961	11129	86	1731	2294	15164	2281	1.26138e-171	2.39984e-170	1.26138e-171	2.40458e-170
ENSG00000132963	1330	ENSMUSG00000029649	734	95	296	469	2449	492	2.36868e-134	3.40927e-133	8.12831e-81	7.39389e-80
ENSG00000139508	3354	ENSMUSG00000029650	2438	74	173	196	294	58	8.77618e-09	1.87389e-08	1.78735e-16	5.23081e-16
ENSG00000171860	1955	ENSMUSG00000040552	3313	64	64	32	97	21	3.27591e-18	9.54672e-18	1.75578e-23	6.25725e-23
ENSG00000137824	3138	ENSMUSG00000070730	2604	84	577	752	1660	302	0.000401945	0.000670719	3.60269e-18	1.10786e-17
ENSG00000078902	3617	ENSMUSG00000025139	4333	70	3243	4458	6040	1249	0	0	0	0
ENSG00000120903	4066	ENSMUSG00000022041	3525	82	86	114	71	11	3.00807e-19	9.04152e-19	1.50538e-25	5.64919e-25
ENSG00000132938	7278	ENSMUSG00000029651	8002	68	289	367	2791	414	9.46372e-42	4.72453e-41	1.58759e-17	4.80101e-17
ENSG00000089818	2593	ENSMUSG00000030327	2386	94	966	2040	6070	1255	6.32328e-54	3.83043e-53	6.62959e-13	1.73739e-12
ENSG00000154832	2966	ENSMUSG00000024560	2269	96	464	375	1911	400	1.26214e-07	2.56786e-07	0.958781	1
ENSG00000174672	4565	ENSMUSG00000053046	4399	89	1187	1303	7819	1639	1.22071e-66	8.83427e-66	1.01342e-15	2.90084e-15
ENSG00000120915	2230	ENSMUSG00000022040	2167	70	94	103	570	98	0.000121135	0.000209179	0.186771	0.243432
ENSG00000137880	953	ENSMUSG00000046814	645	92	83	56	9	1	5.424e-38	2.51852e-37	6.01743e-45	3.2951e-44
ENSG00000104129	1013	ENSMUSG00000034278	1008	88	70	77	148	33	1.14288e-05	2.1082e-05	2.13043e-09	4.8295e-09
ENSG00000139514	7311	ENSMUSG00000041313	7527	86	965	1202	2465	412	8.64297e-38	3.99208e-37	7.08523e-81	6.45113e-80
ENSG00000111729	1283	ENSMUSG00000049037	1558	52	7	11	6	1	0.00238532	0.00377751	0.000609373	0.00102294
ENSG00000111729	1283	ENSMUSG00000043832	1327	50	7	11	23	10	0.491312	0.592825	0.208003	0.269087
ENSG00000111729	1283	ENSMUSG00000059639	776	50	7	11	1	0	0.000945071	0.00153799	0.000257158	0.00044359
ENSG00000111729	1283	ENSMUSG00000030148	2477	54	7	11	20	4	0.0255496	0.0369915	0.00753866	0.0115809
ENSG00000111729	1283	ENSMUSG00000067767	1174	37	7	11	0	0	1.77553e-05	3.23477e-05	4.00003e-06	7.74135e-06
ENSG00000111729	1283	ENSMUSG00000030147	737	39	7	11	0	0	0.000203541	0.00034671	5.32746e-05	9.62967e-05
ENSG00000154839	2950	ENSMUSG00000036223	1087	74	5	5	1	0	0.0396024	0.0561228	0.0185431	0.0274623
ENSG00000188277	2470	ENSMUSG00000055926	3056	86	48	42	149	31	0.00377068	0.00589178	1.81034e-05	3.37421e-05
ENSG00000122042	4411	ENSMUSG00000001687	2312	99	971	1252	5199	980	8.47183e-180	1.70052e-178	3.90273e-87	3.80625e-86
ENSG00000166140	2563	ENSMUSG00000068580	2008	67	237	251	509	98	4.26723e-07	8.47483e-07	4.54832e-16	1.31399e-15
ENSG00000159147	2871	ENSMUSG00000022960	2712	77	101	105	862	195	2.08867e-16	5.7834e-16	1.35581e-07	2.83143e-07
ENSG00000182208	1545	ENSMUSG00000025147	1456	79	313	377	880	231	1.73806e-06	3.34729e-06	2.22364e-17	6.68579e-17
ENSG00000120885	3179	ENSMUSG00000022037	2579	68	38241	37870	26598	5059	0	0	0	0
ENSG00000141639	4736	ENSMUSG00000024558	4609	93	1179	1302	3770	665	2.7785e-11	6.52196e-11	1.17006e-44	6.37646e-44
ENSG00000102781	7883	ENSMUSG00000041298	4117	94	386	527	2725	607	1.90689e-139	2.87073e-138	1.37244e-80	1.24609e-79
ENSG00000184545	4784	ENSMUSG00000037887	4870	89	1009	978	7553	1507	6.2577e-77	5.15827e-76	1.0058e-22	3.50752e-22
ENSG00000134042	5333	ENSMUSG00000064036	2550	65	857	597	420	63	6.51154e-131	9.10768e-130	6.20579e-184	1.29126e-182
ENSG00000171847	1947	ENSMUSG00000043549	3022	26	31	20	5	1	2.1371e-22	6.99106e-22	1.94497e-25	7.27201e-25
ENSG00000171847	1947	ENSMUSG00000079112	1887	25	31	20	0	0	2.21795e-22	7.25185e-22	2.81155e-25	1.04695e-24
ENSG00000166143	873	ENSMUSG00000027317	852	41	0	2	0	0	1	1	1	1
ENSG00000205758	4565	ENSMUSG00000058240	2605	84	252	436	1557	259	1.23619e-56	7.79373e-56	3.61761e-29	1.47373e-28
ENSG00000205846	1613	ENSMUSG00000023349	1242	68	0	0	4	2	0.578622	0.689268	1	1
ENSG00000082212	3164	ENSMUSG00000024556	2499	88	211	286	684	111	0.968555	1	0.000902264	0.00149565
ENSG00000166145	3076	ENSMUSG00000027315	2504	77	8	10	100	18	2.89987e-05	5.22166e-05	0.00177614	0.00288293
ENSG00000166527	1958	ENSMUSG00000030144	1323	62	0	0	0	0	1	1	1	1
ENSG00000168077	4030	ENSMUSG00000034463	3405	90	1164	827	1171	210	3.91558e-186	8.20912e-185	2.49768e-265	8.12798e-264
ENSG00000141642	2235	ENSMUSG00000036941	4971	91	36	55	1489	230	1.1894e-30	4.74629e-30	1.72887e-19	5.52198e-19
ENSG00000141646	8856	ENSMUSG00000024515	3576	98	524	489	1569	329	5.8377e-34	2.48443e-33	5.00458e-11	1.21653e-10
ENSG00000166523	2158	ENSMUSG00000030142	2519	65	13	2	1	0	1.36438e-09	3.00312e-09	7.90464e-11	1.90662e-10
ENSG00000104140	1705	ENSMUSG00000034226	1703	85	29	57	270	69	5.17002e-06	9.72617e-06	0.00319395	0.00507472
ENSG00000147419	3647	ENSMUSG00000022035	2227	95	496	910	1535	276	5.42227e-05	9.5947e-05	0.282658	0.357227
ENSG00000132952	3814	ENSMUSG00000041264	4144	60	149	255	1428	343	1.80325e-22	5.90693e-22	8.05334e-10	1.8592e-09
ENSG00000111732	2794	ENSMUSG00000040627	2644	92	0	0	0	0	1	1	1	1
ENSG00000104142	3896	ENSMUSG00000034216	4054	95	464	580	2720	597	1.4147e-10	3.23356e-10	0.335794	0.41901
ENSG00000171320	3711	ENSMUSG00000022034	2913	69	0	1	5	2	0.598013	0.708917	0.590812	0.703876
ENSG00000132965	897	ENSMUSG00000060063	852	91	78	58	103	49	6.16822e-12	1.48096e-11	2.59032e-17	7.77861e-17
ENSG00000128917	3383	ENSMUSG00000027314	3747	86	52	36	122	25	0.000147689	0.000253784	1.93534e-07	4.01526e-07
ENSG00000102802	2374	ENSMUSG00000029659	3197	91	22	7	540	10	7.3904e-18	2.13187e-17	1.59783e-11	3.96025e-11
ENSG00000176624	3781	ENSMUSG00000037253	3738	93	155	234	1374	278	4.98038e-24	1.70512e-23	1.04204e-10	2.50063e-10
ENSG00000197614	2882	ENSMUSG00000030116	1601	76	2	2	2	0	0.590011	0.700892	0.264152	0.335461
ENSG00000117984	3036	ENSMUSG00000007891	2291	75	3408	3931	11793	3252	1.60185e-33	6.76064e-33	1.60185e-33	7.18582e-33
ENSG00000175664	1478	ENSMUSG00000029660	1459	59	4	7	8	2	0.269835	0.34062	0.109321	0.147444
ENSG00000168078	2022	ENSMUSG00000022033	1791	87	1	1	18	1	0.0973318	0.131559	0.229908	0.295369
ENSG00000120694	4073	ENSMUSG00000029657	4261	89	1899	3308	12443	2926	3.1361e-61	2.11002e-60	3.1361e-61	2.20279e-60
ENSG00000187323	9860	ENSMUSG00000060534	5219	96	139	197	628	87	9.40132e-17	2.6265e-16	2.49245e-07	5.1391e-07
ENSG00000168079	4030	ENSMUSG00000022032	5596	87	182	45	22	5	1.25732e-123	1.66808e-122	2.78037e-141	4.36592e-140
ENSG00000128965	1849	ENSMUSG00000027313	1637	74	86	107	260	47	0.132453	0.17616	0.000484957	0.000821003
ENSG00000189233	3959	ENSMUSG00000061356	2745	75	2	0	3	0	0.609696	0.720865	0.287575	0.363061
ENSG00000128908	6333	ENSMUSG00000034154	6605	96	289	302	1589	284	8.66405e-05	0.000151097	0.796964	0.922032
ENSG00000134046	5614	ENSMUSG00000024513	2449	97	314	382	1247	242	3.13949e-41	1.55327e-40	1.40065e-18	4.36196e-18
ENSG00000134014	3398	ENSMUSG00000022031	2770	95	399	610	3253	715	5.56417e-78	4.64602e-77	3.91493e-37	1.88341e-36
ENSG00000149043	2232	ENSMUSG00000031098	1609	73	0	0	1	0	1	1	1	1
ENSG00000101751	6056	ENSMUSG00000038425	2479	75	162	193	382	50	0.000319263	0.00053622	0.459721	0.559139
ENSG00000168081	1200	ENSMUSG00000045731	1894	82	29	70	312	52	0.00829959	0.0125947	0.251558	0.320605
ENSG00000186918	4808	ENSMUSG00000034522	2288	81	450	403	262	54	1.34961e-57	8.6241e-57	6.25219e-84	5.88388e-83
ENSG00000174448	761	ENSMUSG00000079608	1402	70	1	4	14	0	1	1	1	1
ENSG00000174448	761	ENSMUSG00000045048	1141	70	1	4	25	1	0.249235	0.316393	0.35422	0.440213
ENSG00000130598	837	ENSMUSG00000031097	943	93	1	0	6	0	1	1	1	1
ENSG00000166845	5722	ENSMUSG00000044906	2291	64	29	31	218	27	7.0133e-20	2.14471e-19	2.54557e-13	6.75998e-13
ENSG00000214050	1344	ENSMUSG00000034532	3684	84	44	79	330	44	0.0136026	0.0202541	0.000112016	0.000198612
ENSG00000187676	4254	ENSMUSG00000051950	4543	83	173	203	961	172	0.00463093	0.00719003	0.707299	0.827208
ENSG00000041353	7003	ENSMUSG00000024511	7525	94	282	583	1088	216	0.0397945	0.0563743	8.20191e-09	1.81961e-08
ENSG00000166510	4317	ENSMUSG00000038903	1618	71	47	68	3	1	3.92208e-16	1.0769e-15	1.97871e-19	6.3106e-19
ENSG00000104290	13739	ENSMUSG00000007989	4157	98	500	840	1180	120	3.89138e-35	1.70105e-34	7.19151e-13	1.88159e-12
ENSG00000133105	2808	ENSMUSG00000053368	2539	80	2	0	27	4	0.0677646	0.0933169	0.214273	0.276698
ENSG00000130592	4565	ENSMUSG00000018819	2254	47	14	17	131	9	6.76576e-11	1.56419e-10	1.93768e-07	4.01968e-07
ENSG00000012232	6196	ENSMUSG00000021978	5862	97	967	1786	8074	1710	1.72033e-134	2.4798e-133	4.32767e-55	2.78939e-54
ENSG00000178997	3023	ENSMUSG00000048647	6042	70	2	2	64	18	0.0444773	0.0626364	0.124245	0.166411
ENSG00000104299	2763	ENSMUSG00000021975	4142	97	105	110	639	97	0.873816	1	0.0100484	0.0152653
ENSG00000196628	8744	ENSMUSG00000053477	8332	84	1504	2279	13014	2245	8.5231e-144	1.31907e-142	8.5231e-144	1.36158e-142
ENSG00000187446	3328	ENSMUSG00000014077	3299	98	783	1700	4290	679	7.11468e-15	1.8775e-14	0.44185	0.53876
ENSG00000073910	11592	ENSMUSG00000056602	10743	94	841	1420	9975	1841	3.69929e-184	7.63966e-183	3.69929e-184	7.70552e-183
ENSG00000104147	1236	ENSMUSG00000072980	1082	65	3	1	10	1	1	1	0.48778	0.590776
ENSG00000137804	2417	ENSMUSG00000027306	4044	62	5	5	138	27	0.000344172	0.000577002	0.00518128	0.00806653
ENSG00000091164	6938	ENSMUSG00000024583	2558	98	635	1130	1590	362	5.39769e-28	2.03149e-27	3.40844e-07	6.97935e-07
ENSG00000091157	9078	ENSMUSG00000040560	7083	95	1055	1774	9293	1878	4.36072e-107	4.94966e-106	4.36072e-107	5.10556e-106
ENSG00000147421	4201	ENSMUSG00000021972	3120	93	125	67	945	150	3.58561e-26	1.29745e-25	4.07103e-13	1.07533e-12
ENSG00000137806	1477	ENSMUSG00000027305	1479	77	148	283	558	94	0.318958	0.398672	0.000231263	0.000400459
ENSG00000137815	5021	ENSMUSG00000027304	4676	98	720	1301	3576	624	9.88486e-11	2.27551e-10	0.902313	1
ENSG00000130595	1579	ENSMUSG00000061723	1124	89	10	2	3	1	0.000146745	0.000252208	2.28295e-05	4.22412e-05
ENSG00000197892	8778	ENSMUSG00000060012	5603	88	577	585	1723	179	0.00834418	0.0126594	0.00523961	0.00815537
ENSG00000189167	1174	ENSMUSG00000056586	898	51	0	0	13	0	0.047669	0.0668293	0.0859861	0.117439
ENSG00000137825	1940	ENSMUSG00000027296	1818	92	542	766	6446	932	5.35843e-191	1.17303e-189	3.71331e-105	4.25479e-104
ENSG00000139618	10930	ENSMUSG00000041147	10724	57	4	4	323	57	1.52191e-25	5.40782e-25	2.12929e-19	6.78524e-19
ENSG00000062524	3371	ENSMUSG00000027297	3206	79	43	57	952	101	2.72834e-48	1.51898e-47	1.71482e-32	7.50794e-32
ENSG00000139597	3198	ENSMUSG00000041132	1896	82	341	378	771	177	0.234436	0.299098	3.26924e-07	6.70072e-07
ENSG00000166532	5911	ENSMUSG00000040649	4626	96	352	391	1489	167	3.06103e-06	5.83758e-06	0.905908	1
ENSG00000103932	4672	ENSMUSG00000034032	5511	80	323	330	1130	286	4.04697e-07	8.04483e-07	8.17256e-19	2.56163e-18
ENSG00000092445	3959	ENSMUSG00000027298	4966	86	2038	2680	8827	1597	0.69878	0.816109	0.69878	0.818495
ENSG00000111752	5305	ENSMUSG00000040669	4019	84	127	171	2652	478	6.51105e-176	1.26746e-174	1.06536e-120	1.41051e-119
ENSG00000176695	1167	ENSMUSG00000061195	1014	81	0	0	0	0	1	1	1	1
ENSG00000214026	1690	ENSMUSG00000037772	692	51	156	160	16	5	8.7961e-49	4.93122e-48	7.28168e-60	5.02517e-59
ENSG00000214026	1690	ENSMUSG00000075279	580	51	156	160	399	88	1.04105e-10	2.39309e-10	0.000436779	0.000742171
ENSG00000141934	1524	ENSMUSG00000052151	1646	76	131	127	116	28	1.83013e-34	7.88071e-34	8.82731e-45	4.81739e-44
ENSG00000120875	7257	ENSMUSG00000031530	2740	96	38	319	550	105	1.25567e-74	1.00714e-73	1.2652e-54	8.12233e-54
ENSG00000003056	2442	ENSMUSG00000007458	2539	92	349	689	2326	492	5.78688e-16	1.57973e-15	0.00162809	0.00264907
ENSG00000167244	6979	ENSMUSG00000048583	5307	64	3668	166	2500	586	0	0	0	0
ENSG00000105556	2762	ENSMUSG00000042570	2576	81	222	210	1324	232	2.39531e-10	5.42169e-10	0.0140107	0.0210057
ENSG00000083642	8074	ENSMUSG00000034021	8250	96	674	980	4698	942	1.40054e-38	6.58058e-38	1.86599e-09	4.24647e-09
ENSG00000133872	1265	ENSMUSG00000031532	1820	79	2683	4775	7979	1452	1.09749e-67	8.06632e-67	1.09749e-67	8.38846e-67
ENSG00000104660	3159	ENSMUSG00000031513	2879	57	345	540	2758	472	6.7492e-48	3.73282e-47	5.14923e-20	1.66808e-19
ENSG00000105549	1320	ENSMUSG00000020317	1217	58	4	1	9	1	0.490756	0.592265	0.253431	0.322736
ENSG00000139187	1786	ENSMUSG00000030114	1414	53	20	8	3	2	2.10942e-10	4.78636e-10	3.94242e-12	9.98649e-12
ENSG00000177669	1663	ENSMUSG00000071113	975	58	2	2	2	0	0.585717	0.69639	0.247341	0.315897
ENSG00000183186	3124	ENSMUSG00000045912	6726	90	243	465	917	138	1.50478e-27	5.61208e-27	1.71165e-43	9.13985e-43
ENSG00000104671	1030	ENSMUSG00000031516	1750	83	238	406	1471	241	0.0789954	0.107967	1.2693e-07	2.65451e-07
ENSG00000129946	2490	ENSMUSG00000020312	2249	78	742	523	1212	237	4.55068e-64	3.18482e-63	2.7106e-106	3.14501e-105
ENSG00000175899	4916	ENSMUSG00000030111	4605	72	1596	2358	154	68	0	0	0	0
ENSG00000157110	3470	ENSMUSG00000031586	2771	99	70	40	102	23	4.59702e-07	9.11482e-07	6.02089e-11	1.45789e-10
ENSG00000181781	1606	ENSMUSG00000035963	1248	78	3	1	9	0	1	1	0.712371	0.832233
ENSG00000099866	1570	ENSMUSG00000020310	1420	46	40	33	5	0	3.96437e-22	1.29009e-21	1.03052e-25	3.88832e-25
ENSG00000133116	5057	ENSMUSG00000058488	5018	85	14	24	657	195	4.1485e-44	2.15219e-43	2.81457e-32	1.2248e-31
ENSG00000133121	6333	ENSMUSG00000016128	5847	89	365	604	561	168	7.36437e-38	3.40884e-37	6.32396e-60	4.37048e-59
ENSG00000141933	1113	ENSMUSG00000020308	1101	86	75	54	1419	246	1.20396e-60	8.00293e-60	6.06726e-39	3.01337e-38
ENSG00000197265	1532	ENSMUSG00000031585	911	94	109	148	263	49	0.909016	1	0.0175432	0.0260394
ENSG00000099804	1442	ENSMUSG00000020307	1262	99	496	545	964	191	5.24483e-27	1.93109e-26	3.43882e-51	2.08247e-50
ENSG00000099804	1442	ENSMUSG00000020870	1252	90	496	545	376	91	2.96716e-111	3.51011e-110	3.1181e-148	5.16035e-147
ENSG00000180176	1982	ENSMUSG00000000214	2316	78	4	7	657	38	1.57976e-47	8.68506e-47	2.55463e-36	1.20884e-35
ENSG00000174197	12189	ENSMUSG00000033943	13931	80	343	413	2966	444	1.11894e-30	4.46604e-30	3.13263e-10	7.34162e-10
ENSG00000104687	3022	ENSMUSG00000031584	2673	81	304	584	951	216	0.0213706	0.0312217	1.15209e-09	2.64081e-09
ENSG00000133119	2898	ENSMUSG00000033970	1317	97	38	71	197	35	2.5753e-10	5.81957e-10	5.2007e-06	9.993e-06
ENSG00000197540	947	ENSMUSG00000054206	1287	68	3	1	58	9	0.0200114	0.0293068	0.11242	0.151287
ENSG00000172270	2259	ENSMUSG00000023175	1591	65	3729	4544	15415	3219	0.00203224	0.00323185	0.00203224	0.00328043
ENSG00000172915	11194	ENSMUSG00000027799	10960	96	1045	1998	14450	2435	4.61774521640783e-315	1.94468442336152e-313	4.61774521640783e-315	1.81424827302917e-313
ENSG00000214776	2982	ENSMUSG00000047228	4753	64	0	0	239	41	2.85284e-15	7.61046e-15	7.42547e-12	1.8636e-11
ENSG00000137802	7263	ENSMUSG00000033902	6960	86	717	623	3543	720	2.4615e-08	5.16789e-08	0.350614	0.436181
ENSG00000104691	810	ENSMUSG00000052906	1377	74	30	79	431	88	3.93188e-05	7.02043e-05	0.012469	0.0187802
ENSG00000177511	10154	ENSMUSG00000056812	6387	97	1689	3558	6075	1186	1.87896e-34	8.08916e-34	0.0180748	0.0268037
ENSG00000111796	1447	ENSMUSG00000079295	549	40	2	0	0	0	0.152131	0.200361	0.108686	0.146629
ENSG00000111796	1447	ENSMUSG00000030361	1314	46	2	0	0	0	0.044453	0.0626066	0.029056	0.0419926
ENSG00000111796	1447	ENSMUSG00000030325	2558	46	2	0	2	0	0.0739555	0.101373	0.0479807	0.0676686
ENSG00000111796	1447	ENSMUSG00000030154	1687	44	2	0	2	0	0.139778	0.185173	0.0942896	0.128182
ENSG00000111796	1447	ENSMUSG00000079298	2202	45	2	0	2	0	0.0937193	0.126925	0.0615838	0.0857833
ENSG00000111796	1447	ENSMUSG00000079299	1317	46	2	0	0	0	0.0442932	0.0623998	0.0289462	0.0418559
ENSG00000104695	1959	ENSMUSG00000009630	1822	100	1321	2184	3853	741	5.76344e-17	1.62165e-16	7.28713e-58	4.89948e-57
ENSG00000183734	1852	ENSMUSG00000009248	1605	73	7	2	14	2	0.194931	0.252819	0.080313	0.110048
ENSG00000119547	16235	ENSMUSG00000045991	15906	98	53	85	346	49	0.000683904	0.00112356	0.151399	0.20027
ENSG00000099822	3406	ENSMUSG00000020331	3195	90	1746	1740	7457	1433	0.000165126	0.000282768	1.66338e-09	3.79119e-09
ENSG00000064201	1701	ENSMUSG00000000244	2090	50	7	6	4	2	0.000588166	0.000971565	0.00014019	0.000246621
ENSG00000066926	3871	ENSMUSG00000024588	2187	86	229	310	1602	338	2.60938e-70	1.98112e-69	4.09166e-39	2.03792e-38
ENSG00000134440	2926	ENSMUSG00000024587	2612	93	1367	2231	6731	1271	4.26896e-24	1.46362e-23	0.339539	0.423357
ENSG00000099821	3821	ENSMUSG00000020329	3749	66	342	308	1390	333	0.951954	1	3.06223e-05	5.61549e-05
ENSG00000110848	1697	ENSMUSG00000030156	1621	57	6	2	0	1	6.90406e-05	0.000121257	1.90488e-05	3.54631e-05
ENSG00000110651	1687	ENSMUSG00000037706	1533	71	3389	3150	10052	2124	3.90463e-86	3.57032e-85	3.90463e-86	3.74946e-85
ENSG00000081923	5818	ENSMUSG00000039529	6686	94	75	38	165	12	2.17306e-07	4.37191e-07	8.10885e-12	2.03063e-11
ENSG00000070388	734	ENSMUSG00000020327	2129	81	10	13	159	21	0.470669	0.570195	1	1
ENSG00000049759	9625	ENSMUSG00000024589	3663	91	1335	2076	3361	744	2.5402e-51	1.47675e-50	4.40767e-11	1.07386e-10
ENSG00000172322	5117	ENSMUSG00000030158	1315	71	2	0	4	0	0.688276	0.805203	1	1
ENSG00000184281	2044	ENSMUSG00000045752	1760	61	199	163	1073	238	1.75266e-08	3.70261e-08	0.0438276	0.0620832
ENSG00000180660	2511	ENSMUSG00000056947	2336	100	8	3	77	28	0.00730035	0.0111395	0.0800981	0.109785
ENSG00000070985	3944	ENSMUSG00000009246	4849	84	2	1	22	4	0.411067	0.503352	0.761774	0.884496
ENSG00000133083	9046	ENSMUSG00000027797	5870	98	2891	6232	25343	3892	5.59934e-286	2.0538e-284	5.59934e-286	1.9715e-284
ENSG00000053918	3480	ENSMUSG00000009545	3087	87	23	16	30	0	0.000326728	0.000548472	9.05959e-06	1.71739e-05
ENSG00000205726	19664	ENSMUSG00000022957	19980	95	1689	1959	8275	1691	2.55154e-09	5.56233e-09	9.00146e-05	0.000160382
ENSG00000070404	2511	ENSMUSG00000020325	1718	81	159	91	66	9	5.17539e-44	2.68061e-43	4.59333e-56	3.00878e-55
ENSG00000168970	3451	ENSMUSG00000033852	5232	83	407	229	465	100	1.17179e-120	1.51005e-119	8.03163e-155	1.38494e-153
ENSG00000129757	1983	ENSMUSG00000037664	1839	48	224	158	275	39	1.20178e-33	5.08767e-33	1.10812e-48	6.44016e-48
ENSG00000165682	1109	ENSMUSG00000030159	1134	62	0	0	0	3	1	1	1	1
ENSG00000243708	2985	ENSMUSG00000033852	5232	81	326	184	465	100	6.77114e-94	6.67445e-93	2.64519e-121	3.51661e-120
ENSG00000120669	2506	ENSMUSG00000027794	2364	42	32	21	0	0	8.85259e-23	2.92814e-22	9.36052e-26	3.53465e-25
ENSG00000242715	1281	ENSMUSG00000048655	3254	55	2	7	9	0	0.248194	0.315237	0.170966	0.224022
ENSG00000110628	2193	ENSMUSG00000000154	1663	76	51	52	17	1	1.82272e-18	5.3546e-18	1.36706e-22	4.74763e-22
ENSG00000197992	1673	ENSMUSG00000046080	3333	58	3	21	15	3	0.436227	0.531234	0.196095	0.254542
ENSG00000150048	2684	ENSMUSG00000033082	3085	67	26	6	37	4	7.81124e-06	1.45324e-05	1.03587e-07	2.17528e-07
ENSG00000185198	1073	ENSMUSG00000020323	2693	68	0	0	78	9	0.00188362	0.00300316	0.00632854	0.00978567
ENSG00000099864	2872	ENSMUSG00000035863	2651	80	2693	2917	8688	1894	1.39078e-43	7.15947e-43	1.39078e-43	7.44497e-43
ENSG00000172243	3078	ENSMUSG00000079293	2270	59	44	23	6	0	6.30243e-21	1.98317e-20	1.13935e-24	4.18543e-24
ENSG00000133104	5365	ENSMUSG00000036580	5362	86	587	625	1527	373	7.3903e-20	2.25786e-19	1.36903e-44	7.45289e-44
ENSG00000181649	955	ENSMUSG00000010760	757	58	7	17	0	0	3.88124e-05	6.93193e-05	9.12078e-06	1.72865e-05
ENSG00000099812	2864	ENSMUSG00000035852	2447	62	2	1	26	5	0.0663798	0.0915143	0.213625	0.275936
ENSG00000205531	3287	ENSMUSG00000059119	2285	92	1055	1467	4253	864	1.33947e-24	4.65015e-24	0.0222925	0.0327269
ENSG00000103966	3983	ENSMUSG00000027293	3730	97	108	97	653	140	6.89825e-06	1.28722e-05	0.0793727	0.108868
ENSG00000011304	3281	ENSMUSG00000006498	2940	96	379	260	1156	203	0.00146688	0.00235486	1.76311e-13	4.70602e-13
ENSG00000188089	5648	ENSMUSG00000050211	4477	75	4	2	482	520	1.71437e-49	9.72097e-49	3.87167e-38	1.89563e-37
ENSG00000159337	3713	ENSMUSG00000070719	3688	70	2	4	3	0	0.255175	0.323169	0.179994	0.235103
ENSG00000173391	2511	ENSMUSG00000030162	3570	60	42	44	0	0	7.48066e-36	3.32111e-35	5.13053e-40	2.59208e-39
ENSG00000133101	2302	ENSMUSG00000027793	1564	76	74	170	35	5	1.43061e-19	4.33715e-19	4.64251e-25	1.71915e-24
ENSG00000110619	2877	ENSMUSG00000010755	3222	89	341	690	1742	239	0.0910407	0.123522	0.00774394	0.0118877
ENSG00000168907	3409	ENSMUSG00000046971	3116	71	0	0	3	0	1	1	1	1
ENSG00000198796	7303	ENSMUSG00000032845	5822	40	2	5	13	2	0.54402	0.651381	0.751143	0.873885
ENSG00000172175	8793	ENSMUSG00000032688	5106	88	134	142	356	71	0.321797	0.402116	0.126602	0.169372
ENSG00000165685	2830	ENSMUSG00000030160	2875	79	4	10	0	0	0.00138107	0.00222134	0.00057981	0.000975433
ENSG00000133863	10110	ENSMUSG00000009628	9622	52	16	16	67	10	0.892131	1	0.459249	0.5586
ENSG00000180440	3207	ENSMUSG00000056306	3083	96	117	433	1513	278	3.64862e-48	2.02608e-47	9.86171e-28	3.89035e-27
ENSG00000129951	2360	ENSMUSG00000035835	2935	84	371	421	3407	478	1.34327e-30	5.3559e-30	1.09621e-09	2.51629e-09
ENSG00000172733	3768	ENSMUSG00000049184	2139	95	62	90	741	182	8.68356e-54	5.24541e-53	8.76001e-36	4.09606e-35
ENSG00000133111	2304	ENSMUSG00000036615	2154	66	49	59	988	200	1.54324e-48	8.6216e-48	3.90018e-32	1.69151e-31
ENSG00000074657	6696	ENSMUSG00000042439	4993	72	787	920	2322	408	0.32742	0.408535	7.88974e-13	2.05926e-12
ENSG00000165392	5745	ENSMUSG00000031583	5062	69	85	78	360	83	0.226141	0.28951	0.381966	0.471271
ENSG00000120693	5592	ENSMUSG00000027796	5368	89	263	158	653	170	7.17609e-10	1.59478e-09	4.18901e-21	1.39393e-20
ENSG00000241837	1235	ENSMUSG00000022956	838	82	746	1253	2713	528	8.44942e-11	1.94832e-10	1	1
ENSG00000241837	1235	ENSMUSG00000042962	642	79	746	1253	3109	582	1.55871e-67	1.14388e-66	1.10413e-24	4.05758e-24
ENSG00000166562	824	ENSMUSG00000024516	849	97	297	508	1277	248	0.872553	0.998902	0.000155214	0.000272481
ENSG00000134443	848	ENSMUSG00000024517	862	58	1	9	200	43	1.4152e-17	4.05212e-17	1.19207e-13	3.20172e-13
ENSG00000134539	3261	ENSMUSG00000030165	959	53	0	0	0	0	1	1	1	1
ENSG00000120697	1281	ENSMUSG00000036632	1471	89	65	106	457	84	0.00219096	0.00347855	0.343752	0.42825
ENSG00000134438	3197	ENSMUSG00000024518	1669	86	0	0	3	0	0.556341	0.664817	0.571293	0.682726
ENSG00000166569	1966	ENSMUSG00000024519	1759	91	0	0	1	0	1	1	1	1
ENSG00000243927	990	ENSMUSG00000039680	846	85	191	285	636	113	0.502621	0.605186	0.000164249	0.000287897
ENSG00000074695	4830	ENSMUSG00000041891	4463	88	332	359	1361	260	0.242854	0.30888	0.00248633	0.00398613
ENSG00000021762	3887	ENSMUSG00000037606	4116	84	236	237	1327	257	0.000271334	0.000458188	0.88729	1
ENSG00000166887	4877	ENSMUSG00000027291	4384	97	1487	1759	3457	712	7.74535e-48	4.28254e-47	1.81226e-109	2.15443e-108
ENSG00000157168	5450	ENSMUSG00000062991	2837	70	62	75	250	38	3.34673e-06	6.36736e-06	0.0083776	0.0128208
ENSG00000120699	1410	ENSMUSG00000027752	1312	92	75	89	432	76	0.000804903	0.00131542	0.283605	0.358352
ENSG00000196415	1001	ENSMUSG00000057729	968	62	7	22	44	6	0.298381	0.374356	0.848715	0.975888
ENSG00000159197	803	ENSMUSG00000039672	1767	84	7	9	86	11	0.601212	0.712185	1	1
ENSG00000213809	1590	ENSMUSG00000030149	3415	59	7	6	1	0	8.08674e-07	1.58552e-06	1.55139e-07	3.23115e-07
ENSG00000183287	3214	ENSMUSG00000046318	1937	90	8	21	90	12	9.14558e-07	1.78823e-06	0.000112131	0.000198782
ENSG00000197561	920	ENSMUSG00000020125	920	70	7	5	1	0	7.17401e-05	0.000125792	1.64066e-05	3.06504e-05
ENSG00000103978	4058	ENSMUSG00000033808	3034	89	246	389	1248	306	5.61722e-14	1.44121e-13	0.000597527	0.00100428
ENSG00000197766	1155	ENSMUSG00000061780	864	66	53	27	0	0	4.13256e-33	1.72981e-32	8.19661e-38	3.98492e-37
ENSG00000102710	3502	ENSMUSG00000027751	3755	60	237	215	1422	266	7.86251e-06	1.46235e-05	0.557076	0.667139
ENSG00000166603	1438	ENSMUSG00000047259	999	93	23	22	52	22	0.356441	0.44161	0.0482824	0.0680445
ENSG00000175221	3227	ENSMUSG00000013833	3172	87	703	563	2535	405	0.00667372	0.0102221	1.0478e-17	3.1866e-17
ENSG00000101542	3496	ENSMUSG00000050840	4012	96	417	361	923	137	3.55449e-34	1.51908e-33	6.33795e-58	4.27171e-57
ENSG00000182170	870	ENSMUSG00000050276	1820	57	0	0	0	0	1	1	1	1
ENSG00000176641	9501	ENSMUSG00000047496	5475	97	146	117	465	108	0.00189945	0.0030274	0.777747	0.90136
ENSG00000184350	1454	ENSMUSG00000048965	3553	73	3	3	492	107	1.58085e-16	4.38798e-16	2.41242e-12	6.17398e-12
ENSG00000197563	4873	ENSMUSG00000056536	4213	87	94	117	348	69	0.77397	0.89559	0.0615248	0.0857073
ENSG00000222018	756	ENSMUSG00000051728	756	70	28	47	0	0	1.36814e-20	4.26412e-20	3.19796e-23	1.12969e-22
ENSG00000214013	5234	ENSMUSG00000062646	4780	84	100	105	396	88	0.699555	0.816817	0.0634455	0.0881986
ENSG00000005801	3626	ENSMUSG00000069184	1629	33	209	222	72	8	5.20949e-41	2.56625e-40	1.27668e-54	8.19331e-54
ENSG00000005801	3626	ENSMUSG00000030446	2304	37	209	222	117	18	1.03934e-42	5.28559e-42	3.07649e-57	2.04922e-56
ENSG00000005801	3626	ENSMUSG00000058331	2311	34	209	222	103	35	2.18479e-47	1.19841e-46	2.52403e-62	1.80035e-61
ENSG00000005801	3626	ENSMUSG00000058883	2499	35	209	222	83	23	2.89981e-59	1.89369e-58	3.02983e-75	2.58116e-74
ENSG00000005801	3626	ENSMUSG00000071285	2624	34	209	222	489	75	0.00393083	0.00613261	3.79119e-09	8.51812e-09
ENSG00000005801	3626	ENSMUSG00000071291	1898	31	209	222	190	74	1.3576e-17	3.89007e-17	2.18662e-28	8.75103e-28
ENSG00000005801	3626	ENSMUSG00000048280	4637	40	209	222	486	59	1.68323e-20	5.2369e-20	3.50883e-33	1.5628e-32
ENSG00000005801	3626	ENSMUSG00000057842	3909	36	209	222	82	21	7.54257e-88	7.02302e-87	3.29674e-106	3.81821e-105
ENSG00000005801	3626	ENSMUSG00000055341	2117	38	209	222	7	8	1.96717e-100	2.07903e-99	1.11941e-117	1.44931e-116
ENSG00000005801	3626	ENSMUSG00000055480	3488	38	209	222	133	16	3.45029e-61	2.31818e-60	5.81797e-78	5.13288e-77
ENSG00000005801	3626	ENSMUSG00000071281	4124	31	209	222	300	93	2.66507e-35	1.16922e-34	5.00372e-50	2.9642e-49
ENSG00000005801	3626	ENSMUSG00000055560	3241	13	209	222	72	10	3.5887e-80	3.06673e-79	7.69262e-98	8.30717e-97
ENSG00000005801	3626	ENSMUSG00000074824	1383	27	209	222	20	5	2.75398e-62	1.88041e-61	9.12075e-77	7.93448e-76
ENSG00000005801	3626	ENSMUSG00000057396	3486	36	209	222	206	38	1.26494e-42	6.41764e-42	6.7554e-58	4.54989e-57
ENSG00000005801	3626	ENSMUSG00000051037	2712	30	209	222	105	22	1.42275e-55	8.80903e-55	1.75874e-71	1.42603e-70
ENSG00000005801	3626	ENSMUSG00000078994	2033	28	209	222	50	6	3.55381e-63	2.45603e-62	6.9609e-79	6.2121e-78
ENSG00000005801	3626	ENSMUSG00000058900	1648	29	209	222	91	12	1.27166e-34	5.49298e-34	1.30459e-47	7.46752e-47
ENSG00000005801	3626	ENSMUSG00000059839	1785	28	209	222	238	62	1.7243e-09	3.78328e-09	4.42419e-18	1.35724e-17
ENSG00000005801	3626	ENSMUSG00000078995	4079	28	209	222	37	3	1.00161e-116	1.24428e-115	4.34266e-136	6.47713e-135
ENSG00000005801	3626	ENSMUSG00000069206	5043	28	209	222	398	23	4.41454e-33	1.84624e-32	7.58127e-48	4.35371e-47
ENSG00000005801	3626	ENSMUSG00000052909	1137	26	209	222	1	0	5.90715e-74	4.68164e-73	4.21814e-88	4.14734e-87
ENSG00000180509	4002	ENSMUSG00000039639	3155	75	3	2	1	1	0.0429266	0.0605673	0.0240177	0.0351129
ENSG00000180138	2404	ENSMUSG00000024576	3379	90	43	84	6293	1118	0	0	1.38305e-270	4.61735e-269
ENSG00000198858	1809	ENSMUSG00000035781	1810	84	295	385	8314	1549	0	0	2.46168e-298	9.15081e-297
ENSG00000133110	3377	ENSMUSG00000027750	3292	90	11	10	86	11	0.0407687	0.0576741	0.267201	0.33911
ENSG00000134444	5656	ENSMUSG00000026319	4298	91	452	655	2013	354	2.63131e-12	6.39869e-12	0.08983	0.12249
ENSG00000159200	4530	ENSMUSG00000022951	2388	91	546	854	2142	432	1.13657e-38	5.35329e-38	1.9768e-12	5.07525e-12
ENSG00000167311	1691	ENSMUSG00000070424	1860	75	2	3	3	1	0.223759	0.286821	0.155722	0.205552
ENSG00000116014	1624	ENSMUSG00000035773	3073	82	12	6	276	56	2.43283e-05	4.39706e-05	0.00262419	0.0041974
ENSG00000129744	1312	ENSMUSG00000030996	1431	76	1	0	3	0	0.552189	0.660344	0.468317	0.568699
ENSG00000141655	4549	ENSMUSG00000026321	5022	67	48	74	267	37	0.213024	0.274243	0.688666	0.808007
ENSG00000172728	5249	ENSMUSG00000046152	3136	75	74	76	308	33	2.72834e-05	4.92104e-05	0.041194	0.0585156
ENSG00000129749	1944	ENSMUSG00000066279	2513	91	3	5	52	0	0.0394721	0.0559504	0.151344	0.200242
ENSG00000133107	4074	ENSMUSG00000027748	3469	96	14	35	820	157	6.04941e-69	4.52185e-68	1.93832e-51	1.1786e-50
ENSG00000141664	5518	ENSMUSG00000038866	6658	84	243	362	1536	324	0.000418857	0.000698396	0.727856	0.848887
ENSG00000110713	8103	ENSMUSG00000063550	5942	60	410	502	1583	339	7.19849e-06	1.34221e-05	0.738283	0.859752
ENSG00000116017	2788	ENSMUSG00000019564	5528	81	31	16	346	71	0.0984899	0.13304	0.85458	0.982048
ENSG00000111196	2589	ENSMUSG00000030188	608	97	33	37	75	14	2.78021e-05	5.01319e-05	0.00473982	0.00740609
ENSG00000159212	3860	ENSMUSG00000022949	3756	55	25	4	539	190	1.1408e-26	4.16069e-26	6.14823e-18	1.88106e-17
ENSG00000081913	6230	ENSMUSG00000044340	6226	87	1010	1158	4514	899	0.0191857	0.0281658	3.35404e-07	6.8687e-07
ENSG00000159216	8488	ENSMUSG00000022952	6940	93	80	19	44	14	5.88418e-23	1.95633e-22	3.57829e-29	1.45802e-28
ENSG00000065268	1551	ENSMUSG00000035754	1397	83	241	182	1683	279	5.60969e-23	1.86668e-22	2.48823e-08	5.38124e-08
ENSG00000198042	3571	ENSMUSG00000031578	1857	88	87	243	928	153	1.85775e-70	1.41323e-69	1.47585e-46	8.30754e-46
ENSG00000060140	2995	ENSMUSG00000032899	3558	77	72	252	9	1	1.65056e-45	8.74597e-45	2.58068e-52	1.59223e-51
ENSG00000129696	2552	ENSMUSG00000031577	3216	71	84	130	1045	156	3.68268e-18	1.07144e-17	6.6368e-09	1.47782e-08
ENSG00000060138	1974	ENSMUSG00000030189	1885	86	253	51	859	179	0.0401798	0.0568702	3.15563e-08	6.79043e-08
ENSG00000171791	7589	ENSMUSG00000057329	7191	90	228	298	929	208	0.584287	0.694989	0.00333477	0.00529063
ENSG00000103994	10459	ENSMUSG00000027288	9085	76	1673	2188	14199	2512	2.65095e-150	4.30613e-149	2.65095e-150	4.44046e-149
ENSG00000116032	3253	ENSMUSG00000035745	3296	74	13	18	73	19	0.411779	0.504096	1	1
ENSG00000133874	1868	ENSMUSG00000039328	3545	96	18	15	214	19	0.0966999	0.130769	0.644768	0.759776
ENSG00000133878	1706	ENSMUSG00000039661	1734	96	708	834	3017	458	0.693157	0.81008	9.90875e-09	2.18649e-08
ENSG00000182087	2708	ENSMUSG00000013858	2297	80	1002	1000	3857	657	0.00642156	0.0098507	4.00792e-06	7.75584e-06
ENSG00000120686	3175	ENSMUSG00000027746	3504	66	261	551	1213	254	0.786337	0.908635	0.000565709	0.000952789
ENSG00000148985	2244	ENSMUSG00000030990	3098	71	138	183	527	92	5.47676e-05	9.68669e-05	9.42035e-11	2.26459e-10
ENSG00000121377	1096	ENSMUSG00000054497	954	66	1	0	0	0	0.21797	0.280088	0.176529	0.23092
ENSG00000064666	2454	ENSMUSG00000004665	2460	94	50	19	211	55	0.937844	1	0.125674	0.168244
ENSG00000156687	9478	ENSMUSG00000063626	3589	96	280	650	846	104	1.08409e-23	3.68026e-23	2.85938e-09	6.45171e-09
ENSG00000119537	5435	ENSMUSG00000009905	2079	92	326	504	854	181	8.84581e-16	2.39851e-15	0.00013537	0.000238446
ENSG00000121318	924	ENSMUSG00000057754	927	56	4	3	0	0	0.00143804	0.00231067	0.000604872	0.001016
ENSG00000121318	924	ENSMUSG00000053389	927	56	4	3	0	0	0.00143804	0.00231067	0.000604872	0.001016
ENSG00000121318	924	ENSMUSG00000063478	930	57	4	3	0	0	0.00142315	0.00228769	0.000598315	0.00100551
ENSG00000121318	924	ENSMUSG00000061977	909	54	4	3	0	0	0.00153161	0.00245571	0.000646161	0.00108329
ENSG00000121318	924	ENSMUSG00000051153	903	52	4	3	0	0	0.00156448	0.00250717	0.000660702	0.00110661
ENSG00000092531	2344	ENSMUSG00000027287	3013	87	127	103	402	91	1.2668e-06	2.4588e-06	1.19384e-12	3.09177e-12
ENSG00000119541	3321	ENSMUSG00000009907	7572	95	294	426	1408	252	1.55589e-22	5.10792e-22	1.22463e-39	6.1486e-39
ENSG00000215262	3740	ENSMUSG00000031576	3659	62	0	0	114	14	2.11184e-11	4.97949e-11	3.91519e-09	8.79088e-09
ENSG00000185917	5034	ENSMUSG00000022948	1817	76	155	167	315	37	0.00136195	0.00219151	0.626933	0.740657
ENSG00000206075	3078	ENSMUSG00000067006	2750	89	0	0	5	0	0.591537	0.702359	0.595477	0.708648
ENSG00000180979	2651	ENSMUSG00000027286	2127	95	118	128	851	188	3.1952e-18	9.31712e-18	2.65146e-08	5.72783e-08
ENSG00000150893	14990	ENSMUSG00000037016	12378	88	87	59	216	23	0.0161719	0.0239103	1.47963e-05	2.77197e-05
ENSG00000212128	1637	ENSMUSG00000071150	918	57	1	0	0	0	0.301983	0.378409	0.249669	0.31845
ENSG00000212128	1637	ENSMUSG00000056901	1044	50	1	0	0	0	0.275581	0.347465	0.226357	0.291078
ENSG00000212128	1637	ENSMUSG00000060412	930	49	1	0	0	0	0.299253	0.375255	0.247244	0.315794
ENSG00000064687	6900	ENSMUSG00000035722	6696	77	252	157	1479	238	5.16152e-09	1.11229e-08	0.0776086	0.106584
ENSG00000166634	1278	ENSMUSG00000059956	1739	71	0	0	0	0	1	1	1	1
ENSG00000137814	3949	ENSMUSG00000027285	3218	70	143	239	746	76	5.70928e-07	1.12774e-06	0.0525266	0.073757
ENSG00000197641	4019	ENSMUSG00000048775	1607	74	0	0	0	0	1	1	1	1
ENSG00000133115	2205	ENSMUSG00000027744	1780	91	0	0	90	1	8.63897e-11	1.99131e-10	1.36013e-08	2.98087e-08
ENSG00000147475	6129	ENSMUSG00000031483	3874	97	369	474	2220	485	3.55164e-60	2.34152e-59	1.17004e-27	4.60815e-27
ENSG00000159433	19765	ENSMUSG00000033705	15184	49	537	323	1300	246	2.72491e-07	5.45715e-07	2.59519e-23	9.1911e-23
ENSG00000177105	1629	ENSMUSG00000073982	1356	100	274	308	1032	170	0.174828	0.228355	0.0135662	0.0203725
ENSG00000120685	5285	ENSMUSG00000049504	4508	79	230	328	1211	206	4.9325e-09	1.06438e-08	0.0503619	0.0708512
ENSG00000167323	4038	ENSMUSG00000030987	3615	96	943	1307	3583	597	0.435233	0.530163	4.86764e-10	1.13186e-09
ENSG00000212127	1472	ENSMUSG00000071147	939	47	38	78	0	0	5.32795e-22	1.72946e-21	3.01357e-25	1.12067e-24
ENSG00000212127	1472	ENSMUSG00000030194	918	48	38	78	0	0	9.91144e-22	3.19154e-21	5.84968e-25	2.16038e-24
ENSG00000212127	1472	ENSMUSG00000059410	937	49	38	78	0	0	5.64995e-22	1.83306e-21	3.20847e-25	1.19223e-24
ENSG00000212127	1472	ENSMUSG00000056926	930	47	38	78	0	0	6.94311e-22	2.24582e-21	3.99868e-25	1.48272e-24
ENSG00000212127	1472	ENSMUSG00000071149	933	45	38	78	0	0	6.35526e-22	2.05774e-21	3.63806e-25	1.35056e-24
ENSG00000212127	1472	ENSMUSG00000062528	951	45	38	78	0	0	3.75379e-22	1.22259e-21	2.07352e-25	7.74516e-25
ENSG00000212127	1472	ENSMUSG00000030196	939	47	38	78	0	0	5.32795e-22	1.72946e-21	3.01357e-25	1.12067e-24
ENSG00000212127	1472	ENSMUSG00000058349	1158	44	38	78	0	0	1.41286e-24	4.90315e-24	5.51256e-28	2.18446e-27
ENSG00000212127	1472	ENSMUSG00000057381	1002	46	38	78	0	0	8.77574e-23	2.90421e-22	4.4047e-26	1.6767e-25
ENSG00000212127	1472	ENSMUSG00000063762	963	43	38	78	0	0	2.6532e-22	8.6603e-22	1.43192e-25	5.37875e-25
ENSG00000212127	1472	ENSMUSG00000062952	1002	46	38	78	0	0	8.77574e-23	2.90421e-22	4.4047e-26	1.6767e-25
ENSG00000159228	1690	ENSMUSG00000051483	1237	87	939	872	1801	324	5.94616e-28	2.23487e-27	9.26015e-65	6.78539e-64
ENSG00000212126	900	ENSMUSG00000059382	888	49	0	1	0	0	1	1	1	1
ENSG00000212126	900	ENSMUSG00000053217	994	44	0	1	0	0	1	1	1	1
ENSG00000206073	1777	ENSMUSG00000044594	1647	60	6	0	0	0	7.97202e-05	0.000139292	2.21531e-05	4.1025e-05
ENSG00000206073	1777	ENSMUSG00000058017	1164	59	6	0	0	0	0.000389791	0.00065128	0.000118767	0.000210158
ENSG00000206073	1777	ENSMUSG00000073602	1653	58	6	0	1	0	0.000451223	0.000751067	0.000130472	0.000230174
ENSG00000206073	1777	ENSMUSG00000073601	1659	56	6	0	0	0	7.70132e-05	0.000134721	2.13638e-05	3.96126e-05
ENSG00000167325	3197	ENSMUSG00000030978	3029	97	194	307	597	109	0.00469692	0.00728721	7.15389e-09	1.59058e-08
ENSG00000180448	4402	ENSMUSG00000035697	4279	78	218	163	299	102	1.75415e-30	6.9726e-30	7.25129e-45	3.96289e-44
ENSG00000140326	4825	ENSMUSG00000027284	18038	88	152	137	5555	1111	1.55221e-33	6.55402e-33	1.01983e-15	2.91876e-15
ENSG00000212124	900	ENSMUSG00000059382	888	48	1	4	0	0	0.197361	0.255765	0.159041	0.209547
ENSG00000212124	900	ENSMUSG00000053217	994	44	1	4	0	0	0.180105	0.234946	0.144533	0.191949
ENSG00000226761	897	ENSMUSG00000059382	888	49	2	0	0	0	0.0387431	0.0549775	0.0251525	0.0366499
ENSG00000226761	897	ENSMUSG00000053217	994	44	2	0	0	0	0.0322606	0.0462336	0.0207706	0.0306182
ENSG00000147471	2568	ENSMUSG00000031485	1989	86	387	578	2169	394	2.16577e-27	8.04464e-27	2.04475e-08	4.43851e-08
ENSG00000206072	1179	ENSMUSG00000026327	2084	66	0	0	2	0	1	1	1	1
ENSG00000159231	1169	ENSMUSG00000022947	1170	85	75	69	344	111	0.423589	0.517343	0.226661	0.29143
ENSG00000142197	7847	ENSMUSG00000022946	7286	86	308	445	4951	996	2.40921e-202	5.72112e-201	2.09903e-125	2.87556e-124
ENSG00000188811	3556	ENSMUSG00000042997	5001	83	175	250	559	94	7.27053e-11	1.68009e-10	6.19844e-20	2.00361e-19
ENSG00000057149	1777	ENSMUSG00000044594	1647	59	0	0	0	0	1	1	1	1
ENSG00000057149	1777	ENSMUSG00000058017	1164	58	0	0	0	0	1	1	1	1
ENSG00000057149	1777	ENSMUSG00000073602	1653	57	0	0	1	0	1	1	1	1
ENSG00000057149	1777	ENSMUSG00000073601	1659	55	0	0	0	0	1	1	1	1
ENSG00000186136	945	ENSMUSG00000057699	933	46	0	1	0	0	1	1	1	1
ENSG00000166396	2596	ENSMUSG00000067001	1957	73	0	0	2	0	1	1	1	1
ENSG00000183722	2110	ENSMUSG00000048332	2108	97	584	360	1009	294	8.2828e-57	5.23224e-56	1.27584e-91	1.29664e-90
ENSG00000159256	4249	ENSMUSG00000039456	4015	82	272	358	1026	227	0.629981	0.742532	2.71537e-05	4.99555e-05
ENSG00000020181	6141	ENSMUSG00000031486	5499	87	268	250	1040	164	0.478512	0.579043	0.0023649	0.00379743
ENSG00000099817	2866	ENSMUSG00000004667	2488	98	958	1183	1739	438	4.4952e-59	2.92862e-58	9.65076e-108	1.13611e-106
ENSG00000221996	945	ENSMUSG00000073979	940	84	0	0	0	0	1	1	1	1
ENSG00000132109	1898	ENSMUSG00000030966	2775	68	28	26	98	96	0.0147773	0.0219188	0.000571314	0.000961725
ENSG00000133103	7005	ENSMUSG00000027742	2960	86	206	322	1511	337	2.55367e-116	3.16021e-115	3.87713e-74	3.25848e-73
ENSG00000159259	2292	ENSMUSG00000022945	2372	84	60	85	11	1	1.36016e-32	5.6481e-32	4.69271e-38	2.29181e-37
ENSG00000167468	594	ENSMUSG00000075706	1223	83	1727	2082	777	143	0	0	0	0
ENSG00000197632	2624	ENSMUSG00000062345	2058	75	1	5	1	0	0.416692	0.509724	0.347445	0.43246
ENSG00000181963	1064	ENSMUSG00000073973	972	87	0	0	1	0	1	1	1	1
ENSG00000159261	2350	ENSMUSG00000047109	1457	93	1	0	19	0	0.0222869	0.0324867	0.0619089	0.0861741
ENSG00000064932	5448	ENSMUSG00000035673	4997	76	312	92	942	204	0.00074912	0.00122695	8.28569e-13	2.1591e-12
ENSG00000159263	5588	ENSMUSG00000062713	3114	89	56	44	9	1	1.28358e-20	4.00187e-20	5.83943e-25	2.15701e-24
ENSG00000104221	1973	ENSMUSG00000031487	1383	83	162	220	508	100	0.376958	0.464528	0.0465053	0.0656741
ENSG00000150907	5722	ENSMUSG00000044167	5552	89	213	157	1945	353	3.97949e-37	1.81253e-36	5.49163e-17	1.63212e-16
ENSG00000102738	1293	ENSMUSG00000031533	1243	64	77	104	439	91	0.00251333	0.00397535	0.438273	0.534837
ENSG00000139083	6004	ENSMUSG00000030199	5707	89	142	167	821	162	1.01394e-05	1.87698e-05	0.177284	0.231814
ENSG00000159267	7114	ENSMUSG00000040820	4021	76	228	271	556	149	0.585549	0.696233	0.00634894	0.00981565
ENSG00000156675	7971	ENSMUSG00000031488	7967	60	86	89	133	43	1.64138e-11	3.88189e-11	4.37451e-17	1.30453e-16
ENSG00000159459	7761	ENSMUSG00000027272	7768	92	343	548	2470	489	5.52471e-25	1.93465e-24	1.3965e-07	2.91516e-07
ENSG00000197790	954	ENSMUSG00000073971	954	90	0	0	0	0	1	1	1	1
ENSG00000183145	2235	ENSMUSG00000022941	1531	52	0	0	11	1	0.0779376	0.106589	0.13593	0.181184
ENSG00000226288	1115	ENSMUSG00000073969	975	73	0	0	0	0	1	1	1	1
ENSG00000166401	4149	ENSMUSG00000026315	3006	78	51	46	340	65	5.76552e-09	1.23996e-08	0.000161122	0.000282664
ENSG00000185808	3962	ENSMUSG00000022940	1844	81	73	112	411	69	2.32669e-21	7.40693e-21	3.52308e-12	8.94654e-12
ENSG00000121380	3082	ENSMUSG00000030200	2504	67	1	2	0	0	0.229948	0.294013	0.186774	0.243432
ENSG00000232268	1050	ENSMUSG00000073969	975	72	0	0	0	0	1	1	1	1
ENSG00000167333	3311	ENSMUSG00000073968	2315	77	129	178	171	31	1.28291e-10	2.93857e-10	1.45307e-17	4.4018e-17
ENSG00000118046	3278	ENSMUSG00000003068	2792	89	624	527	3561	646	3.09319e-32	1.27215e-31	1.4552e-07	3.03375e-07
ENSG00000169154	1373	ENSMUSG00000039720	1355	71	0	0	24	3	0.00850941	0.0129009	0.024325	0.0355325
ENSG00000182670	13281	ENSMUSG00000040785	9819	75	2482	3964	41340	7963	0	0	0	0
ENSG00000188778	2644	ENSMUSG00000031489	2893	79	4	1	96	9	4.09573e-05	7.30288e-05	0.00100188	0.00165609
ENSG00000081138	7159	ENSMUSG00000026312	5956	97	52	82	528	111	7.52487e-18	2.17001e-17	3.48836e-10	8.16145e-10
ENSG00000070018	10081	ENSMUSG00000030201	9770	98	413	424	2589	421	3.7502e-19	1.12338e-18	0.00032028	0.000548848
ENSG00000197428	1124	ENSMUSG00000073967	969	88	0	0	1	0	1	1	1	1
ENSG00000120690	4283	ENSMUSG00000036461	4314	88	92	83	248	58	0.000586178	0.000968447	8.00739e-08	1.69051e-07
ENSG00000180785	2632	ENSMUSG00000070423	2915	93	1	1	14	4	0.49672	0.598827	0.711619	0.831456
ENSG00000187840	855	ENSMUSG00000031490	787	90	26	16	96	11	0.911278	1	0.184348	0.240433
ENSG00000099625	3418	ENSMUSG00000035640	3686	78	174	253	15168	2314	0	0	0	0
ENSG00000167332	2781	ENSMUSG00000043366	3390	92	0	3	49	9	0.000311197	0.000523355	0.0021998	0.00354234
ENSG00000129691	2890	ENSMUSG00000031575	3311	95	487	789	1280	314	1.03866e-25	3.70429e-25	7.10664e-50	4.19326e-49
ENSG00000071991	6341	ENSMUSG00000047216	3054	75	59	50	266	117	9.69493e-10	2.14543e-09	5.4357e-05	9.81983e-05
ENSG00000137842	2760	ENSMUSG00000054484	3087	82	156	217	989	226	0.000150875	0.000259076	0.554449	0.664569
ENSG00000099624	995	ENSMUSG00000003072	1410	86	742	711	6857	1172	2.02372e-36	9.06571e-36	2.09665e-07	4.33922e-07
ENSG00000171451	9531	ENSMUSG00000038702	5754	88	194	244	654	93	0.000166632	0.000285271	0.656492	0.772414
ENSG00000120688	2618	ENSMUSG00000022023	3452	78	234	342	1704	358	1.70075e-05	3.10381e-05	0.704559	0.824552
ENSG00000165572	5178	ENSMUSG00000075502	2982	57	373	569	18	2	9.01748e-170	1.70223e-168	2.92749e-200	6.65745e-199
ENSG00000166946	1896	ENSMUSG00000023572	2285	70	425	606	1548	309	3.87673e-08	8.06904e-08	4.75723e-23	1.67347e-22
ENSG00000111261	2297	ENSMUSG00000032718	2373	59	189	276	374	68	3.05485e-16	8.40932e-16	5.88932e-27	2.28e-26
ENSG00000120696	2992	ENSMUSG00000043881	4526	94	84	143	1277	277	2.4328e-19	7.33291e-19	1.40138e-09	3.20386e-09
ENSG00000166479	4790	ENSMUSG00000024614	4611	91	429	620	1533	339	0.0592043	0.0820785	9.3428e-11	2.2465e-10
ENSG00000147465	2687	ENSMUSG00000031574	2787	87	134	92	258	24	9.97547e-13	2.46234e-12	1.54678e-20	5.078e-20
ENSG00000120662	2855	ENSMUSG00000022022	1799	70	64	71	218	37	0.062461	0.0864012	1	1
ENSG00000167470	3792	ENSMUSG00000035621	4233	92	311	352	3548	457	5.18637e-68	3.82936e-67	9.33703e-33	4.11784e-32
ENSG00000165714	2085	ENSMUSG00000042992	1761	94	100	137	1050	146	2.49393e-34	1.07057e-33	3.11928e-19	9.89428e-19
ENSG00000176925	1136	ENSMUSG00000073965	942	77	0	0	0	0	1	1	1	1
ENSG00000111266	3566	ENSMUSG00000030203	5107	81	201	207	624	100	6.93329e-14	1.77276e-13	9.7067e-25	3.57051e-24
ENSG00000099622	1854	ENSMUSG00000045193	1662	49	1856	3067	2076	359	7.01844e-284	2.53109e-282	0	0
ENSG00000176922	972	ENSMUSG00000043310	969	79	0	0	0	0	1	1	1	1
ENSG00000176900	1065	ENSMUSG00000045824	1041	73	0	0	1	0	1	1	1	1
ENSG00000172766	4646	ENSMUSG00000022020	3872	88	92	93	165	42	1.43612e-06	2.77992e-06	4.04153e-11	9.86648e-11
ENSG00000166947	4553	ENSMUSG00000023216	4950	70	29	43	2	0	1.179e-19	3.58616e-19	2.20419e-22	7.60377e-22
ENSG00000175324	917	ENSMUSG00000037296	1199	97	129	175	489	104	0.000579747	0.000958068	5.40749e-09	1.2084e-08
ENSG00000176895	1048	ENSMUSG00000073962	977	84	0	0	0	0	1	1	1	1
ENSG00000111269	3748	ENSMUSG00000032652	3629	93	708	926	1806	530	1.72831e-22	5.66432e-22	1.2763e-51	7.77768e-51
ENSG00000176893	945	ENSMUSG00000043354	939	90	0	0	0	0	1	1	1	1
ENSG00000156735	4248	ENSMUSG00000037316	2132	84	479	667	1538	276	3.3968e-18	9.89452e-18	0.000653971	0.0010959
ENSG00000183150	1743	ENSMUSG00000032641	2297	89	56	92	619	140	2.74942e-08	5.75924e-08	0.000847122	0.00140908
ENSG00000205495	936	ENSMUSG00000073956	1142	81	0	0	0	0	1	1	1	1
ENSG00000157538	4400	ENSMUSG00000022898	2547	91	237	337	1139	243	7.77103e-26	2.78638e-25	1.64303e-10	3.90169e-10
ENSG00000176787	978	ENSMUSG00000051362	954	81	0	0	0	0	1	1	1	1
ENSG00000206052	8392	ENSMUSG00000073514	996	99	608	1221	531	84	6.1283e-22	1.98559e-21	1.16675e-07	2.44322e-07
ENSG00000171944	951	ENSMUSG00000061626	953	81	1	0	0	0	0.194913	0.252813	0.156976	0.20708
ENSG00000171944	951	ENSMUSG00000058662	1357	80	1	0	0	0	0.145317	0.191923	0.115647	0.155336
ENSG00000111276	2318	ENSMUSG00000003031	4552	68	624	762	1304	224	2.21875e-139	3.33763e-138	5.07132e-189	1.07842e-187
ENSG00000085788	4795	ENSMUSG00000061313	4163	88	886	1777	2986	702	0.119717	0.159915	2.67569e-16	7.77995e-16
ENSG00000150637	4661	ENSMUSG00000034028	2357	53	3	5	9	0	0.762093	0.883116	1	1
ENSG00000104055	2211	ENSMUSG00000053675	2613	82	0	0	1	0	1	1	1	1
ENSG00000102760	960	ENSMUSG00000022018	913	86	561	475	364	86	4.6436e-157	7.86685e-156	9.96642e-202	2.2962e-200
ENSG00000244734	966	ENSMUSG00000052305	796	80	1001	60	2081	169	4.54695e-35	1.98448e-34	3.38084e-77	2.96111e-76
ENSG00000244734	966	ENSMUSG00000073940	703	80	1001	60	355	22	1.11039697508482e-310	4.57654019795088e-309	0	0
ENSG00000244734	966	ENSMUSG00000078621	444	57	1001	60	0	0	0	0	0	0
ENSG00000213782	1840	ENSMUSG00000030204	1764	96	216	397	1502	355	1.05e-16	2.92922e-16	1.83288e-05	3.41457e-05
ENSG00000176225	7126	ENSMUSG00000023066	7268	82	74	98	188	46	0.000392639	0.000655811	1.30172e-07	2.72142e-07
ENSG00000102763	7518	ENSMUSG00000079145	4845	16	241	297	1856	380	2.59142e-70	1.96826e-69	2.94841e-38	1.44652e-37
ENSG00000102763	7518	ENSMUSG00000058997	3515	48	241	297	943	170	1.61968e-25	5.74781e-25	1.62535e-10	3.86018e-10
ENSG00000228300	961	ENSMUSG00000035595	678	53	101	109	104	26	4.46493e-13	1.11493e-12	2.96033e-19	9.40244e-19
ENSG00000223609	1323	ENSMUSG00000052305	796	78	338	18	2081	169	3.33574e-66	2.3997e-65	1.82719e-32	7.99267e-32
ENSG00000223609	1323	ENSMUSG00000073940	703	78	338	18	355	22	1.54495e-21	4.94682e-21	1.82661e-37	8.83149e-37
ENSG00000223609	1323	ENSMUSG00000078621	444	54	338	18	0	0	3.26973e-128	4.4921e-127	8.6657e-152	1.46679e-150
ENSG00000160953	4216	ENSMUSG00000020156	2743	59	989	1465	1291	244	6.10761e-62	4.14246e-61	1.14602e-110	1.38281e-109
ENSG00000213934	808	ENSMUSG00000052217	614	65	0	0	0	0	1	1	1	1
ENSG00000157540	6978	ENSMUSG00000022897	5872	99	897	1523	4325	687	1.6949e-20	5.27234e-20	0.06979	0.0964842
ENSG00000159495	2313	ENSMUSG00000079103	2151	69	0	0	23	0	0.00815185	0.0123802	0.0236652	0.0346255
ENSG00000147535	2611	ENSMUSG00000031570	1539	85	137	183	631	119	6.40789e-13	1.59373e-12	4.05176e-05	7.36995e-05
ENSG00000013588	2849	ENSMUSG00000046733	2083	75	48	2	6	1	5.17168e-23	1.7233e-22	4.23267e-27	1.64226e-26
ENSG00000196565	2027	ENSMUSG00000052217	614	65	0	0	0	0	1	1	1	1
ENSG00000168806	2916	ENSMUSG00000074890	3350	77	92	117	221	38	2.02321e-07	4.07849e-07	2.06919e-12	5.30681e-12
ENSG00000102780	4296	ENSMUSG00000034731	4098	86	19	39	783	80	1.20897e-52	7.20609e-52	5.24277e-38	2.55787e-37
ENSG00000111291	1043	ENSMUSG00000030205	1390	81	1	0	7	2	1	1	1	1
ENSG00000168803	1882	ENSMUSG00000027259	2723	83	48	76	615	131	1.80773e-08	3.81686e-08	0.000478703	0.000810985
ENSG00000013583	1182	ENSMUSG00000042770	1061	86	222	285	785	131	0.563568	0.672704	8.43749e-05	0.000150542
ENSG00000147548	7053	ENSMUSG00000054823	12123	91	555	770	4282	857	0.0603449	0.0835837	0.000118972	0.000210483
ENSG00000157542	2560	ENSMUSG00000043301	3705	98	19	56	1315	268	9.6905e-63	6.66136e-62	2.73023e-45	1.50357e-44
ENSG00000084444	4806	ENSMUSG00000030207	5232	87	1069	2034	10722	1983	4.39509e-156	7.38757e-155	4.39509e-156	7.63316e-155
ENSG00000140265	5607	ENSMUSG00000050619	6832	80	170	230	326	46	1.43823e-21	4.60891e-21	9.35634e-33	4.12541e-32
ENSG00000023516	9913	ENSMUSG00000022016	9367	73	2131	3725	12106	2303	6.97226e-29	2.67515e-28	6.97226e-29	2.82131e-28
ENSG00000120659	2733	ENSMUSG00000022015	2236	78	0	0	1	0	1	1	1	1
ENSG00000213931	921	ENSMUSG00000052187	661	80	1	2	0	0	0.252639	0.320314	0.206346	0.267104
ENSG00000137822	3090	ENSMUSG00000027263	4388	98	246	340	1851	372	0.000158621	0.000271893	0.864682	0.992595
ENSG00000170677	5818	ENSMUSG00000056153	6231	84	156	189	565	146	0.0307468	0.0441754	1.00579e-06	2.01179e-06
ENSG00000157551	3860	ENSMUSG00000062609	6604	96	1	0	4	0	0.484724	0.585753	0.404043	0.496387
ENSG00000111305	2387	ENSMUSG00000030206	1568	66	2	13	30	4	0.00496613	0.0076907	0.0311311	0.0448241
ENSG00000183251	983	ENSMUSG00000058200	936	75	0	0	0	0	1	1	1	1
ENSG00000141668	2945	ENSMUSG00000024647	2894	94	801	1402	1266	209	1.5232e-87	1.41351e-86	7.43248e-137	1.11805e-135
ENSG00000166342	9411	ENSMUSG00000050321	3801	95	570	1017	2923	496	5.14203e-167	9.43031e-166	2.09033e-94	2.18529e-93
ENSG00000179813	3241	ENSMUSG00000045655	2248	54	1	3	35	6	0.000429031	0.000714805	0.00350117	0.0055428
ENSG00000133106	3177	ENSMUSG00000022014	1183	51	20	24	12	9	0.0104142	0.0156683	0.00102227	0.00168908
ENSG00000176239	939	ENSMUSG00000047163	1994	85	0	0	0	0	1	1	1	1
ENSG00000176239	939	ENSMUSG00000055124	954	82	0	0	0	0	1	1	1	1
ENSG00000184698	1058	ENSMUSG00000042219	1489	81	0	0	0	0	1	1	1	1
ENSG00000067369	6788	ENSMUSG00000043909	9939	80	973	1231	6714	1133	7.71085e-05	0.000134875	0.000221343	0.000383899
ENSG00000141665	1850	ENSMUSG00000034391	1685	52	16	23	2	0	1.44523e-09	3.17927e-09	5.27078e-11	1.27979e-10
ENSG00000120675	2538	ENSMUSG00000022013	627	76	146	226	613	129	3.34648e-67	2.43919e-66	1.08829e-43	5.83703e-43
ENSG00000167359	1399	ENSMUSG00000066262	973	87	0	0	0	0	1	1	1	1
ENSG00000120658	3020	ENSMUSG00000022012	3146	97	124	261	1002	239	8.2412e-13	2.04103e-12	5.50026e-05	9.93181e-05
ENSG00000157554	6103	ENSMUSG00000040732	3481	97	86	58	239	38	0.202904	0.262351	0.440475	0.537287
ENSG00000187918	1070	ENSMUSG00000073932	939	89	0	0	0	0	1	1	1	1
ENSG00000075336	1527	ENSMUSG00000024645	1315	68	162	224	211	56	2.63529e-20	8.16086e-20	1.9054e-30	7.9756e-30
ENSG00000166347	867	ENSMUSG00000024646	749	87	97	119	1102	210	1.06282e-37	4.8985e-37	1.03916e-21	3.51111e-21
ENSG00000181609	1065	ENSMUSG00000073931	939	86	0	0	0	0	1	1	1	1
ENSG00000175520	2440	ENSMUSG00000051618	2376	74	0	0	0	0	1	1	1	1
ENSG00000151773	1548	ENSMUSG00000034795	1721	54	6	9	45	2	0.359248	0.444689	0.841024	0.968024
ENSG00000175518	2313	ENSMUSG00000051437	2298	56	3	0	0	0	0.00756041	0.0115227	0.00395319	0.0062334
ENSG00000181616	1032	ENSMUSG00000042909	951	87	0	0	0	0	1	1	1	1
ENSG00000165046	1846	ENSMUSG00000037363	2095	76	29	39	482	112	1.66669e-15	4.47771e-15	1.60554e-09	3.66152e-09
ENSG00000179630	4549	ENSMUSG00000044350	2448	77	85	131	157	32	0.186803	0.243011	0.00118384	0.00194737
ENSG00000121236	3531	ENSMUSG00000072244	4063	74	6	2	3	2	0.00144466	0.00232053	0.000423599	0.000720472
ENSG00000187773	2214	ENSMUSG00000047992	2153	52	148	208	228	40	8.28687e-18	2.38726e-17	4.48843e-27	1.74115e-26
ENSG00000133313	2804	ENSMUSG00000024644	2039	91	1578	2126	1792	440	2.60523e-164	4.68021e-163	3.01329e-257	9.27499e-256
ENSG00000166963	10652	ENSMUSG00000027254	11914	80	18302	23128	86040	15127	7.18183e-19	2.13642e-18	7.18183e-19	2.25438e-18
ENSG00000077782	8214	ENSMUSG00000031565	5501	98	822	749	3376	638	3.13683e-26	1.13612e-25	0.000471414	0.000799126
ENSG00000151778	784	ENSMUSG00000052584	716	100	345	516	1914	305	5.65921e-12	1.36111e-11	0.0331017	0.0475093
ENSG00000150656	2215	ENSMUSG00000056162	2818	77	428	960	9	2	9.88131291682493e-324	4.34777768340297e-322	0	0
ENSG00000157557	4595	ENSMUSG00000022895	3972	91	1424	1813	3100	829	5.17467e-50	2.95237e-49	1.5816e-110	1.90482e-109
ENSG00000102804	5456	ENSMUSG00000022010	5931	86	6130	7371	14067	2755	0	0	0	0
ENSG00000168781	9113	ENSMUSG00000033526	6386	90	415	612	6461	1336	0	0	8.21358e-265	2.6639e-263
ENSG00000183527	2156	ENSMUSG00000022913	1044	85	91	191	344	71	1.34656e-08	2.85718e-08	0.00108364	0.00178727
ENSG00000215421	8114	ENSMUSG00000048410	9481	74	179	232	794	150	0.328394	0.409645	6.03923e-05	0.000108715
ENSG00000134531	2804	ENSMUSG00000030208	2935	76	195	43	60	26	2.12774e-88	1.99077e-87	1.019e-105	1.17595e-104
ENSG00000099617	642	ENSMUSG00000003070	2131	84	6	2	201	50	0.0257704	0.0372944	0.160121	0.210898
ENSG00000185658	18415	ENSMUSG00000022914	14684	75	860	1677	4873	743	3.17889e-55	1.95383e-54	3.84423e-15	1.07944e-14
ENSG00000083635	3492	ENSMUSG00000022009	3974	70	35	60	466	93	8.3336e-12	1.9917e-11	9.02256e-07	1.80807e-06
ENSG00000171681	4665	ENSMUSG00000030213	4525	73	299	280	2671	445	1.59479e-48	8.90449e-48	1.81593e-21	6.09407e-21
ENSG00000133114	4512	ENSMUSG00000022008	5448	91	191	267	1496	306	5.14336e-10	1.14978e-09	0.012282	0.0185159
ENSG00000180011	7732	ENSMUSG00000049090	3321	88	620	737	1199	212	0.0747864	0.102439	0.000516674	0.000872864
ENSG00000179981	6180	ENSMUSG00000046982	5851	92	540	576	2891	326	3.4147e-12	8.27664e-12	0.259384	0.329796
ENSG00000130005	1349	ENSMUSG00000020150	1036	65	288	313	366	48	3.57658e-29	1.37884e-28	6.32876e-46	3.52652e-45
ENSG00000188342	1432	ENSMUSG00000067995	1467	97	107	145	310	60	0.00116937	0.00188917	6.36783e-08	1.35175e-07
ENSG00000121316	1932	ENSMUSG00000030214	2010	77	22	15	8	2	1.45381e-10	3.32098e-10	1.68838e-12	4.35035e-12
ENSG00000101493	6644	ENSMUSG00000058881	4915	81	205	136	742	162	0.0288862	0.0415949	0.256548	0.326362
ENSG00000180332	2119	ENSMUSG00000046523	3015	97	101	109	696	127	0.132219	0.175897	0.346714	0.431662
ENSG00000070019	3840	ENSMUSG00000042638	3957	81	3	2	17	7	0.783039	0.905272	1	1
ENSG00000071626	2274	ENSMUSG00000069565	2177	98	296	348	1410	273	0.00283939	0.00447533	0.251396	0.320483
ENSG00000130856	8207	ENSMUSG00000041258	3708	14	207	275	1139	191	4.94219e-58	3.18442e-57	1.85724e-32	8.12229e-32
ENSG00000132256	4480	ENSMUSG00000057143	3740	49	30	21	92	28	0.588056	0.69887	0.0783239	0.107506
ENSG00000132256	4480	ENSMUSG00000060441	3769	49	30	21	19	13	5.82131e-09	1.2514e-08	2.84262e-11	6.98017e-11
ENSG00000132256	4480	ENSMUSG00000057596	3758	45	30	21	63	20	0.0335262	0.0479088	0.00107424	0.00177221
ENSG00000132256	4480	ENSMUSG00000052749	3516	30	30	21	4	0	2.57382e-15	6.87277e-15	6.51852e-18	1.99277e-17
ENSG00000132256	4480	ENSMUSG00000030921	7230	45	30	21	91	81	0.000593919	0.000980733	6.46749e-06	1.23534e-05
ENSG00000132256	4480	ENSMUSG00000078616	1542	45	30	21	1	5	5.77962e-11	1.34053e-10	4.89973e-13	1.29e-12
ENSG00000132256	4480	ENSMUSG00000066258	2200	31	30	21	55	4	0.646569	0.760184	0.114882	0.154385
ENSG00000147526	8040	ENSMUSG00000065954	7695	73	2390	2792	10573	2060	0.624121	0.73612	0.624121	0.737921
ENSG00000115268	531	ENSMUSG00000063457	630	100	1013	761	5126	886	0.324244	0.404965	9.88972e-11	2.37565e-10
ENSG00000197837	1917	ENSMUSG00000060678	395	100	8	7	3	0	0.243568	0.309748	0.131027	0.175022
ENSG00000237289	2239	ENSMUSG00000000308	1948	90	208	243	7049	1753	0	0	0	0
ENSG00000115266	10151	ENSMUSG00000020135	9643	81	2929	2814	10157	1624	1.48893e-28	5.67784e-28	1.48893e-28	5.98232e-28
ENSG00000174032	1077	ENSMUSG00000022003	2631	92	45	33	221	49	4.02751e-05	7.18323e-05	5.98717e-08	1.27234e-07
ENSG00000136152	4498	ENSMUSG00000034893	4222	95	251	277	1389	277	7.04588e-08	1.4486e-07	0.173414	0.22706
ENSG00000119559	2374	ENSMUSG00000020133	1649	40	237	216	838	160	0.00383461	0.00598877	0.478329	0.58002
ENSG00000174015	2078	ENSMUSG00000034913	1417	70	0	0	0	0	1	1	1	1
ENSG00000084463	2672	ENSMUSG00000030216	2740	95	519	924	3321	743	3.16287e-20	9.78525e-20	0.00109501	0.00180555
ENSG00000115257	2736	ENSMUSG00000020131	2539	69	60	29	201	36	0.36001	0.445462	0.00988674	0.0150398
ENSG00000123200	9765	ENSMUSG00000022000	6151	86	1142	1537	4209	691	2.64859e-27	9.8173e-27	0.00835333	0.0127846
ENSG00000182093	3326	ENSMUSG00000023147	2682	93	484	752	2487	531	4.95686e-20	1.52282e-19	0.00042505	0.000722877
ENSG00000182993	1121	ENSMUSG00000047515	1120	54	4	7	33	9	0.217069	0.279023	0.504999	0.609759
ENSG00000169499	5639	ENSMUSG00000031557	5397	88	402	602	1220	183	8.30745e-06	1.54333e-05	2.78038e-18	8.58678e-18
ENSG00000179256	2104	ENSMUSG00000043298	2058	84	1	0	250	46	7.46434e-23	2.47573e-22	1.03707e-17	3.15495e-17
ENSG00000115255	1706	ENSMUSG00000035504	2208	47	116	154	461	77	0.00603516	0.00927858	4.27328e-07	8.70415e-07
ENSG00000111339	1687	ENSMUSG00000030217	2384	58	0	0	7	0	0.603581	0.714571	1	1
ENSG00000080618	1767	ENSMUSG00000021999	1421	84	3	2	1	1	0.0411412	0.0581755	0.022946	0.033635
ENSG00000185761	2738	ENSMUSG00000043822	3555	78	20	20	196	63	0.00667776	0.0102267	0.151443	0.200314
ENSG00000181023	1088	ENSMUSG00000073923	961	82	0	0	0	0	1	1	1	1
ENSG00000181023	1088	ENSMUSG00000060105	957	77	0	0	0	0	1	1	1	1
ENSG00000169495	2085	ENSMUSG00000037406	2181	66	0	0	37	10	0.000999934	0.00162454	0.00445477	0.0069878
ENSG00000136167	4391	ENSMUSG00000021998	4450	96	135	63	291	58	1.24388e-09	2.7404e-09	1.15771e-16	3.40306e-16
ENSG00000157578	3250	ENSMUSG00000045275	3170	61	10	9	69	12	0.121057	0.16166	0.538934	0.647296
ENSG00000111341	661	ENSMUSG00000030218	598	82	537	18	539	83	4.07244e-96	4.11717e-95	3.9919e-134	5.87689e-133
ENSG00000181009	975	ENSMUSG00000073916	954	84	0	0	0	0	1	1	1	1
ENSG00000169490	3641	ENSMUSG00000031556	1211	90	262	452	1692	258	3.10718e-168	5.76962e-167	3.79496e-111	4.61073e-110
ENSG00000181588	2847	ENSMUSG00000048696	3266	66	89	78	769	92	7.39519e-09	1.58217e-08	0.00189786	0.0030725
ENSG00000181001	963	ENSMUSG00000051885	921	83	0	0	0	0	1	1	1	1
ENSG00000139055	1558	ENSMUSG00000030219	1029	64	1	1	2	0	1	1	0.525975	0.632872
ENSG00000111348	1216	ENSMUSG00000030220	1839	87	187	196	343	81	1.87416e-35	8.2617e-35	2.40423e-49	1.40702e-48
ENSG00000205409	954	ENSMUSG00000060856	942	80	0	0	0	0	1	1	1	1
ENSG00000205409	954	ENSMUSG00000063117	942	80	0	0	0	0	1	1	1	1
ENSG00000071655	2617	ENSMUSG00000035478	1946	93	1079	810	3732	820	0.000438412	0.000729994	5.0892e-05	9.21021e-05
ENSG00000183269	954	ENSMUSG00000060856	942	83	0	0	0	0	1	1	1	1
ENSG00000183269	954	ENSMUSG00000063117	942	82	0	0	0	0	1	1	1	1
ENSG00000168615	6193	ENSMUSG00000031555	3972	85	375	505	2163	492	3.85421e-52	2.27765e-51	1.11539e-22	3.88476e-22
ENSG00000180974	1027	ENSMUSG00000073914	939	85	0	0	0	0	1	1	1	1
ENSG00000139053	725	ENSMUSG00000064330	5954	91	5	8	17	0	0.000340291	0.000570644	0.000103884	0.000184447
ENSG00000173988	2091	ENSMUSG00000021997	2250	40	8	6	0	0	1.31296e-06	2.54558e-06	2.27519e-07	4.70017e-07
ENSG00000134533	2216	ENSMUSG00000030222	2328	98	158	160	495	117	0.000534288	0.000885442	1.32718e-09	3.03638e-09
ENSG00000185437	1495	ENSMUSG00000040666	1542	57	65	93	40	5	6.09174e-22	1.97407e-21	2.56157e-27	9.997e-27
ENSG00000102445	5445	ENSMUSG00000034959	2636	60	55	68	40	28	1.06546e-06	2.07594e-06	1.12388e-09	2.57768e-09
ENSG00000184478	948	ENSMUSG00000073912	948	85	0	0	0	0	1	1	1	1
ENSG00000184478	948	ENSMUSG00000073911	948	85	0	0	0	0	1	1	1	1
ENSG00000151490	6438	ENSMUSG00000030223	5093	91	299	754	2751	286	8.78191e-85	7.90659e-84	5.67227e-45	3.10873e-44
ENSG00000127540	1257	ENSMUSG00000020163	445	83	712	779	1846	236	1.4393e-41	7.16316e-41	5.68857e-13	1.49443e-12
ENSG00000188691	738	ENSMUSG00000044120	960	86	0	0	0	0	1	1	1	1
ENSG00000188691	738	ENSMUSG00000047225	943	82	0	0	0	0	1	1	1	1
ENSG00000183313	990	ENSMUSG00000047794	951	81	0	0	0	0	1	1	1	1
ENSG00000183778	3314	ENSMUSG00000074892	5563	71	12	9	2150	441	6.24696e-106	7.00835e-105	1.74376e-79	1.56413e-78
ENSG00000071564	4837	ENSMUSG00000020167	3477	75	212	155	1097	231	3.72956e-15	9.92188e-15	5.44222e-05	9.83068e-05
ENSG00000197140	2951	ENSMUSG00000037437	2515	56	14	20	14	5	0.00111098	0.00179845	0.000113869	0.000201805
ENSG00000175485	1114	ENSMUSG00000073906	1126	79	3	2	26	4	0.34424	0.42781	0.610052	0.723188
ENSG00000136141	5549	ENSMUSG00000068015	4707	75	94	116	680	194	6.90746e-13	1.71511e-12	1.04262e-05	1.97027e-05
ENSG00000183067	2066	ENSMUSG00000000159	3177	43	5	4	8936	1315	0	0	0	0
ENSG00000180878	1142	ENSMUSG00000078611	1062	86	17	11	284	51	3.72353e-13	9.31967e-13	1.07701e-08	2.37166e-08
ENSG00000205922	1485	ENSMUSG00000045518	4687	92	0	0	21	2	0.39716	0.487589	0.628375	0.742133
ENSG00000051009	3491	ENSMUSG00000044465	3592	92	306	343	1989	385	2.94928e-13	7.40575e-13	0.00706238	0.0108838
ENSG00000171587	8592	ENSMUSG00000050272	7498	98	378	427	3484	535	4.37863e-86	4.00184e-85	1.24802e-42	6.5573e-42
ENSG00000130270	5429	ENSMUSG00000003341	4687	65	13	3	4	3	2.61287e-06	4.99721e-06	2.04416e-07	4.2333e-07
ENSG00000132259	2007	ENSMUSG00000030897	2480	93	17	16	62	12	0.22391	0.286996	0.0429385	0.0608773
ENSG00000139684	1567	ENSMUSG00000021996	996	91	364	637	764	115	0.000598616	0.000988151	1.84221e-13	4.91172e-13
ENSG00000151491	4081	ENSMUSG00000015766	5208	88	250	188	1159	268	0.0747038	0.102333	8.09614e-08	1.70868e-07
ENSG00000182240	2993	ENSMUSG00000040605	1774	88	26	34	132	10	0.000303672	0.000511277	0.0253767	0.0369627
ENSG00000079313	4651	ENSMUSG00000047417	3763	77	721	734	1839	354	2.41329e-09	5.2651e-09	5.80635e-31	2.45595e-30
ENSG00000079313	4651	ENSMUSG00000053189	963	20	721	734	0	0	9.08703e-194	2.03773e-192	1.77374e-234	4.82907e-233
ENSG00000102468	3007	ENSMUSG00000034997	2971	91	253	516	643	127	9.45912e-10	2.09422e-09	1.26488e-20	4.1667e-20
ENSG00000110148	2121	ENSMUSG00000030898	2599	89	236	503	2408	300	9.59831e-30	3.74214e-29	8.89939e-12	2.22485e-11
ENSG00000136143	2164	ENSMUSG00000022110	1596	91	514	872	3668	678	9.32657e-90	8.82873e-89	2.26694e-41	1.16418e-40
ENSG00000170955	1174	ENSMUSG00000037060	1035	80	21	11	528	70	1.63936e-32	6.79145e-32	1.33485e-22	4.63743e-22
ENSG00000166311	2498	ENSMUSG00000037049	2345	82	484	568	3990	683	4.32246e-67	3.1482e-66	1.01499e-27	4.00158e-27
ENSG00000183844	1623	ENSMUSG00000022938	853	65	3	5	0	0	0.0315023	0.0452139	0.0179875	0.0266784
ENSG00000197971	7599	ENSMUSG00000041607	8123	68	45171	42307	82782	15250	0	0	0	0
ENSG00000023734	1937	ENSMUSG00000030224	2653	93	623	1100	3204	652	0.0354857	0.0505855	5.81681e-15	1.62601e-14
ENSG00000129911	2887	ENSMUSG00000035397	2669	87	303	517	2145	311	1.65978e-27	6.18537e-27	1.53843e-09	3.51221e-09
ENSG00000168619	2386	ENSMUSG00000031552	2361	60	0	0	22	0	0.0135013	0.0201078	0.0381679	0.0544013
ENSG00000129968	1715	ENSMUSG00000003346	1433	74	301	199	4332	799	7.74986e-193	1.72785e-191	1.21363e-119	1.59264e-118
ENSG00000166313	2860	ENSMUSG00000037032	2631	87	3560	5344	14901	2673	0.0188061	0.0276316	0.0188061	0.0278411
ENSG00000136159	2022	ENSMUSG00000033405	2592	88	80	126	26	2	6.47676e-42	3.2451e-41	2.55754e-49	1.49583e-48
ENSG00000136159	2022	ENSMUSG00000037603	811	85	80	126	0	0	1.25388e-34	5.41864e-34	1.38318e-40	7.04157e-40
ENSG00000136146	2189	ENSMUSG00000022109	1318	94	184	334	531	82	0.0825113	0.112574	0.201835	0.261598
ENSG00000104755	2640	ENSMUSG00000022039	2551	59	0	0	0	0	1	1	1	1
ENSG00000023697	1930	ENSMUSG00000030225	1742	92	91	86	63	12	2.016e-24	6.96628e-24	1.82901e-31	7.82186e-31
ENSG00000227500	2898	ENSMUSG00000078441	1792	79	500	460	1633	237	7.89603e-07	1.5486e-06	0.77779	0.90136
ENSG00000157601	4158	ENSMUSG00000023341	2491	73	360	431	40	317	8.31179e-146	1.29884e-144	6.86166e-175	1.33571e-173
ENSG00000157601	4158	ENSMUSG00000000386	3387	53	360	431	19	24	2.74871e-201	6.4875e-200	2.2708e-233	6.14769e-232
ENSG00000188991	1740	ENSMUSG00000044378	2246	48	2	4	1	1	0.0671762	0.0925528	0.0438264	0.0620832
ENSG00000213638	2195	ENSMUSG00000035370	4516	81	21	7	1843	271	3.41211e-61	2.29333e-60	1.37082e-43	7.34015e-43
ENSG00000166573	1050	ENSMUSG00000024553	2871	91	0	5	47	15	0.030983	0.0445016	0.0736699	0.101463
ENSG00000136156	1876	ENSMUSG00000022108	1610	95	3459	4462	20338	5040	1.3143e-58	8.52814e-58	1.3143e-58	8.94869e-58
ENSG00000133275	2877	ENSMUSG00000003345	2377	95	565	554	6326	1026	1.56814e-224	4.21003e-223	8.41334e-128	1.18104e-126
ENSG00000008394	1139	ENSMUSG00000008540	2013	82	342	241	189	66	1.32063e-176	2.58901e-175	4.37313e-209	1.04232e-207
ENSG00000139687	4840	ENSMUSG00000022105	4624	90	209	260	969	264	0.0324008	0.0464172	0.193518	0.251492
ENSG00000166377	4449	ENSMUSG00000024566	4501	93	329	375	3010	581	7.89915e-51	4.56065e-50	5.99053e-22	2.03724e-21
ENSG00000131203	1560	ENSMUSG00000031551	1825	61	0	0	77	17	9.35084e-07	1.82762e-06	1.81721e-05	3.38667e-05
ENSG00000184012	3791	ENSMUSG00000000385	3159	78	0	0	6	0	0.348492	0.432621	0.600309	0.713257
ENSG00000133243	2618	ENSMUSG00000003344	2469	88	2100	2099	3791	815	8.70449e-160	1.49562e-158	1.94978e-275	6.61215e-274
ENSG00000110169	1652	ENSMUSG00000030895	1475	74	5	6	16	1	0.790432	0.912945	0.391771	0.482507
ENSG00000048540	4137	ENSMUSG00000030226	2101	76	2118	3477	2909	535	6.39193e-48	3.53725e-47	3.9236e-120	5.16642e-119
ENSG00000110171	3290	ENSMUSG00000036989	3462	98	554	659	4843	954	1.08421e-65	7.74776e-65	4.62426e-25	1.71272e-24
ENSG00000188676	4889	ENSMUSG00000031549	2452	71	0	0	71	11	1.16663e-12	2.87457e-12	3.63075e-10	8.48947e-10
ENSG00000099875	3774	ENSMUSG00000020190	3434	92	607	399	1895	430	0.000106043	0.00018379	3.93979e-20	1.28187e-19
ENSG00000131196	5206	ENSMUSG00000033016	5933	73	64	45	240	50	0.113225	0.151799	0.000910178	0.00150786
ENSG00000183421	4033	ENSMUSG00000005251	3953	85	2	0	34	16	0.0339987	0.0485516	0.109336	0.147455
ENSG00000139679	3050	ENSMUSG00000033446	1781	93	78	58	136	23	0.0243656	0.0353647	6.05618e-05	0.000109
ENSG00000176907	1833	ENSMUSG00000056313	321	91	45	84	10	0	0.000295572	0.00049816	4.54797e-06	8.77017e-06
ENSG00000165061	2478	ENSMUSG00000037492	4544	94	156	294	2015	486	4.92719e-12	1.18831e-11	0.000735506	0.00122817
ENSG00000136161	3286	ENSMUSG00000022106	2949	93	159	187	745	136	0.00643761	0.00987455	0.75783	0.880604
ENSG00000172081	3364	ENSMUSG00000003348	654	94	244	239	139	41	0.00118802	0.00191834	8.21384e-09	1.82205e-08
ENSG00000132254	2689	ENSMUSG00000030881	3380	99	481	693	3261	537	1.4614e-08	3.09678e-08	0.922362	1
ENSG00000099840	1708	ENSMUSG00000055862	938	64	107	48	717	145	1.84999e-32	7.65908e-32	2.64872e-18	8.18671e-18
ENSG00000104332	4598	ENSMUSG00000031548	4372	94	135	296	449	136	0.0997635	0.134676	2.63682e-05	4.85566e-05
ENSG00000141956	7710	ENSMUSG00000014039	6619	69	132	163	1025	202	1.01373e-20	3.17027e-20	1.86081e-09	4.23518e-09
ENSG00000139144	4848	ENSMUSG00000030228	6855	71	2	3	5	2	0.273512	0.344969	0.192174	0.249863
ENSG00000060069	3770	ENSMUSG00000033323	3733	77	178	164	689	174	0.521865	0.626406	0.000279037	0.000480217
ENSG00000147533	2077	ENSMUSG00000015341	1998	99	425	697	1262	209	5.24171e-07	1.03739e-06	7.15988e-21	2.3715e-20
ENSG00000065000	5050	ENSMUSG00000020198	4730	88	1972	2499	10152	2269	3.62129e-11	8.46325e-11	3.62129e-11	8.8607e-11
ENSG00000152207	2548	ENSMUSG00000033470	1760	65	19	11	7	2	6.93351e-07	1.36412e-06	2.29351e-08	4.96735e-08
ENSG00000178342	1401	ENSMUSG00000059852	705	43	22	12	173	38	6.50945e-12	1.56114e-11	1.08653e-07	2.27794e-07
ENSG00000147536	3841	ENSMUSG00000031546	1340	87	20	8	484	124	9.01998e-84	8.03856e-83	3.09706e-64	2.26423e-63
ENSG00000122490	2712	ENSMUSG00000034006	3155	88	881	940	749	167	7.32366e-248	2.25424e-246	1.5315046889787e-319	6.15467456337358e-318
ENSG00000179532	15671	ENSMUSG00000078608	3089	15	242	175	96	37	6.51052e-10	1.4497e-09	1.43055e-17	4.33425e-17
ENSG00000102531	6597	ENSMUSG00000033487	6138	91	563	644	2578	538	0.000114929	0.000198764	0.0690772	0.0955465
ENSG00000139151	2303	ENSMUSG00000030230	2395	75	0	0	25	1	0.00883651	0.0133738	0.0248979	0.0363036
ENSG00000158669	6310	ENSMUSG00000031545	3063	97	791	886	3665	764	9.24074e-120	1.17903e-118	6.86313e-55	4.41185e-54
ENSG00000141759	1404	ENSMUSG00000057130	1916	100	331	551	1234	234	1.78933e-10	4.07491e-10	2.53032e-24	9.21632e-24
ENSG00000101546	5666	ENSMUSG00000024570	1356	58	150	200	909	162	2.4808e-135	3.59475e-134	1.30115e-95	1.37891e-94
ENSG00000165066	1103	ENSMUSG00000063672	2236	93	3	2	2	1	0.0103373	0.015561	0.00525673	0.00818137
ENSG00000102543	3431	ENSMUSG00000021982	2231	88	115	159	1283	296	5.37702e-71	4.11309e-70	1.02139e-44	5.57097e-44
ENSG00000029534	9537	ENSMUSG00000031543	9725	85	331	400	3411	963	2.52949e-69	1.89884e-68	3.67722e-33	1.63554e-32
ENSG00000132275	6466	ENSMUSG00000030888	2888	73	155	178	519	129	9.35453e-12	2.23183e-11	0.000195723	0.000340718
ENSG00000101544	5385	ENSMUSG00000053950	4168	79	255	343	1300	263	7.8487e-13	1.94532e-12	0.00231517	0.00372129
ENSG00000177938	1077	ENSMUSG00000041791	1222	91	0	0	1	0	1	1	1	1
ENSG00000157617	6538	ENSMUSG00000045975	6534	72	572	530	610	143	6.38288e-110	7.45956e-109	1.77102e-151	2.97686e-150
ENSG00000052126	5040	ENSMUSG00000030231	5171	86	354	533	3027	528	8.47372e-43	4.31499e-42	1.10819e-16	3.25949e-16
ENSG00000166333	2005	ENSMUSG00000030890	2221	99	797	748	1981	446	1.67371e-43	8.60219e-43	2.06543e-83	1.9278e-82
ENSG00000104885	8193	ENSMUSG00000061589	8181	74	320	202	5417	878	2.39602e-204	5.76776e-203	9.70007e-126	1.33264e-124
ENSG00000102547	4593	ENSMUSG00000021981	1537	98	670	949	458	121	1.24165e-31	5.04754e-31	3.67288e-58	2.48588e-57
ENSG00000178184	3897	ENSMUSG00000056214	2862	78	37	30	203	32	0.000552895	0.000915101	0.0646093	0.0897125
ENSG00000173276	8062	ENSMUSG00000046962	6011	86	192	268	1180	192	5.9821e-22	1.93886e-21	7.28088e-09	1.61807e-08
ENSG00000104886	1206	ENSMUSG00000035278	873	86	267	329	784	178	0.830999	0.956201	0.000129631	0.000228774
ENSG00000136169	3394	ENSMUSG00000071350	3152	65	84	102	106	20	4.71889e-13	1.17759e-12	7.53712e-19	2.36476e-18
ENSG00000166337	1215	ENSMUSG00000043866	4281	91	287	334	2688	585	2.48676e-11	5.84567e-11	6.00223e-25	2.21503e-24
ENSG00000166337	1215	ENSMUSG00000071151	657	89	287	334	472	115	6.08687e-05	0.000107422	1.79354e-13	4.78459e-13
ENSG00000104897	1649	ENSMUSG00000020211	2366	95	257	225	1262	236	0.00770932	0.0117413	3.97621e-10	9.27926e-10
ENSG00000177398	6082	ENSMUSG00000054134	5045	58	17	22	22	4	0.00349265	0.0054715	0.000246027	0.000425225
ENSG00000166340	3622	ENSMUSG00000030894	3345	86	2213	2059	2847	614	7.82965e-294	2.96178e-292	0	0
ENSG00000136147	1767	ENSMUSG00000044703	1354	45	111	126	2	3	7.30617e-66	5.23262e-65	1.02751e-75	8.80395e-75
ENSG00000136147	1767	ENSMUSG00000068245	1510	52	111	126	14	17	6.90559e-57	4.36654e-56	1.06101e-66	8.0177e-66
ENSG00000104899	2018	ENSMUSG00000035262	1665	71	27	10	72	15	0.281056	0.353999	0.0275791	0.0399868
ENSG00000167476	1105	ENSMUSG00000020216	1325	47	1	0	142	23	1.63907e-10	3.73755e-10	4.7427e-08	1.01311e-07
ENSG00000104904	684	ENSMUSG00000035242	1074	83	2195	3002	640	83	0	0	0	0
ENSG00000166341	10763	ENSMUSG00000036862	10879	67	600	406	1360	221	1.51025e-32	6.26193e-32	3.02922e-62	2.1591e-61
ENSG00000220008	2130	ENSMUSG00000051067	3424	88	47	45	1970	342	2.45119e-66	1.76599e-65	7.87336e-45	4.30164e-44
ENSG00000160179	4616	ENSMUSG00000024030	3610	69	305	232	3185	709	3.36319e-117	4.18882e-116	1.36053e-66	1.02691e-65
ENSG00000130332	518	ENSMUSG00000035215	450	97	200	176	34	11	1.53367e-95	1.53845e-94	4.31964e-113	5.34905e-112
ENSG00000130332	518	ENSMUSG00000064317	439	97	200	176	182	57	1.48621e-37	6.83036e-37	1.14126e-51	6.96139e-51
ENSG00000158042	2366	ENSMUSG00000030879	3848	84	222	243	1092	219	4.68216e-05	8.32165e-05	3.48568e-13	9.21852e-13
ENSG00000136144	4036	ENSMUSG00000035469	4978	96	532	509	1998	334	1.74728e-09	3.83283e-09	7.59333e-28	3.00162e-27
ENSG00000005206	2891	ENSMUSG00000035206	2816	75	346	242	1760	360	4.23824e-05	7.54932e-05	0.656376	0.772325
ENSG00000188124	951	ENSMUSG00000047120	976	79	0	1	0	0	1	1	1	1
ENSG00000188124	951	ENSMUSG00000036744	3083	80	0	1	1	0	1	1	1	1
ENSG00000188124	951	ENSMUSG00000043599	951	82	0	1	0	0	1	1	1	1
ENSG00000188124	951	ENSMUSG00000059522	951	77	0	1	0	0	1	1	1	1
ENSG00000188124	951	ENSMUSG00000051680	951	73	0	1	0	0	1	1	1	1
ENSG00000188124	951	ENSMUSG00000059087	936	76	0	1	0	0	1	1	1	1
ENSG00000188124	951	ENSMUSG00000052908	951	71	0	1	0	0	1	1	1	1
ENSG00000188124	951	ENSMUSG00000073901	960	75	0	1	0	0	1	1	1	1
ENSG00000188124	951	ENSMUSG00000057832	948	75	0	1	0	0	1	1	1	1
ENSG00000188124	951	ENSMUSG00000064223	948	76	0	1	0	0	1	1	1	1
ENSG00000188124	951	ENSMUSG00000073900	973	74	0	1	0	0	1	1	1	1
ENSG00000188124	951	ENSMUSG00000051591	954	73	0	1	0	0	1	1	1	1
ENSG00000184933	1373	ENSMUSG00000070417	984	89	2	3	0	0	0.0639621	0.0883891	0.0426747	0.0605344
ENSG00000139154	5686	ENSMUSG00000030232	6616	90	229	280	2917	451	3.51392e-60	2.31744e-59	1.14466e-30	4.81319e-30
ENSG00000166363	1045	ENSMUSG00000073898	975	91	0	1	0	0	1	1	1	1
ENSG00000166363	1045	ENSMUSG00000049674	954	87	0	1	0	0	1	1	1	1
ENSG00000152213	3760	ENSMUSG00000043157	1390	77	9	4	9	5	0.470619	0.570171	0.142659	0.189603
ENSG00000123179	1476	ENSMUSG00000021928	823	75	51	39	220	55	2.12498e-05	3.85255e-05	0.017061	0.0253516
ENSG00000170790	1053	ENSMUSG00000073898	975	92	4	3	0	0	0.00185813	0.00296399	0.000791384	0.00131886
ENSG00000170790	1053	ENSMUSG00000049674	954	89	4	3	0	0	0.00199058	0.00316742	0.000850767	0.00141453
ENSG00000160180	1164	ENSMUSG00000024029	493	42	3	0	0	0	0.0483077	0.0676756	0.0286046	0.041396
ENSG00000178297	3305	ENSMUSG00000059406	3893	79	17	6	35	10	0.00521984	0.00806809	0.000372219	0.000635487
ENSG00000170782	995	ENSMUSG00000073897	966	88	0	0	0	0	1	1	1	1
ENSG00000166368	927	ENSMUSG00000062987	948	85	0	1	0	0	1	1	1	1
ENSG00000166368	927	ENSMUSG00000060503	942	82	0	1	0	0	1	1	1	1
ENSG00000102753	4470	ENSMUSG00000021929	4102	99	408	649	2946	628	5.14936e-40	2.49404e-39	3.03861e-14	8.30783e-14
ENSG00000083168	10603	ENSMUSG00000031540	9127	89	682	688	3967	749	2.093e-36	9.3739e-36	1.08986e-08	2.39833e-08
ENSG00000160181	737	ENSMUSG00000024028	584	81	0	0	0	0	1	1	1	1
ENSG00000172572	4124	ENSMUSG00000041741	5235	83	28	22	145	25	0.917721	1	0.209433	0.270774
ENSG00000178358	1060	ENSMUSG00000073896	1104	75	0	0	0	0	1	1	1	1
ENSG00000099800	1948	ENSMUSG00000020219	568	94	258	303	1710	301	3.89944e-208	9.50519e-207	7.75097e-143	1.22909e-141
ENSG00000139155	3466	ENSMUSG00000030235	2721	76	136	292	1810	378	1.11375e-84	1.00088e-83	1.15765e-52	7.19531e-52
ENSG00000176619	4671	ENSMUSG00000062075	3622	83	315	357	1082	223	0.271784	0.342894	0.00359241	0.00568166
ENSG00000099860	1363	ENSMUSG00000015312	803	93	407	138	315	39	4.26465e-52	2.51789e-51	1.05789e-76	9.19053e-76
ENSG00000123178	3203	ENSMUSG00000021930	4002	98	239	428	1443	229	0.0225748	0.0328667	0.137181	0.182726
ENSG00000070718	3661	ENSMUSG00000031539	3377	98	794	1598	5724	1191	1.39731e-74	1.11982e-73	2.02926e-25	7.58275e-25
ENSG00000176533	4246	ENSMUSG00000048240	3786	94	1454	1526	9953	1802	3.68299e-58	2.37783e-57	3.68299e-58	2.49185e-57
ENSG00000204977	7812	ENSMUSG00000035235	1521	88	236	308	227	57	0.0551446	0.0767088	0.402786	0.495
ENSG00000111700	2884	ENSMUSG00000030236	3296	60	0	0	9	0	0.375275	0.462602	0.623277	0.737103
ENSG00000158077	3823	ENSMUSG00000016626	3390	50	6	4	0	0	9.82874e-05	0.000170654	2.76072e-05	5.07656e-05
ENSG00000104368	3177	ENSMUSG00000031538	2511	79	141	143	1238	300	8.81467e-37	3.98381e-36	2.98322e-19	9.47358e-19
ENSG00000176490	3397	ENSMUSG00000043670	3035	93	1906	4423	5193	971	4.66151e-28	1.75716e-27	1.0709e-89	1.06649e-88
ENSG00000141873	3942	ENSMUSG00000046822	3800	83	277	365	3679	868	1.17583e-117	1.47207e-116	1.52162e-67	1.15981e-66
ENSG00000170748	2215	ENSMUSG00000073894	1472	80	0	0	0	0	1	1	1	1
ENSG00000198553	1625	ENSMUSG00000046168	1731	72	38	48	42	11	3.66005e-09	7.93592e-09	5.26879e-12	1.32819e-11
ENSG00000170743	3962	ENSMUSG00000062542	3879	97	175	185	793	159	0.170856	0.223499	0.0796494	0.109209
ENSG00000104969	2315	ENSMUSG00000004937	1969	88	861	860	4529	936	4.04538e-30	1.59131e-29	9.5565e-05	0.000170005
ENSG00000160182	551	ENSMUSG00000024032	478	64	0	0	0	0	1	1	1	1
ENSG00000160182	551	ENSMUSG00000079129	474	64	0	0	0	0	1	1	1	1
ENSG00000160183	4409	ENSMUSG00000024034	2879	77	29	13	2	0	9.01555e-15	2.36877e-14	3.28001e-17	9.81921e-17
ENSG00000205754	2125	ENSMUSG00000030236	3296	60	0	0	9	0	0.619376	0.731212	0.610507	0.723594
ENSG00000183801	2786	ENSMUSG00000051041	1685	85	19	12	366	85	1.42302e-32	5.9028e-32	2.78697e-23	9.86307e-23
ENSG00000166387	3559	ENSMUSG00000036528	3426	89	152	160	448	107	0.00188069	0.00299874	1.30041e-08	2.8529e-08
ENSG00000134538	2777	ENSMUSG00000030236	3296	63	0	0	9	0	0.372977	0.459975	0.619802	0.733397
ENSG00000172009	2713	ENSMUSG00000004929	2410	88	742	782	1860	477	2.27903e-17	6.49186e-17	9.62388e-45	5.25062e-44
ENSG00000186047	2853	ENSMUSG00000048281	1314	82	14	54	171	24	8.86981e-18	2.55291e-17	1.3561e-12	3.50635e-12
ENSG00000084453	8722	ENSMUSG00000063975	3729	72	753	858	10	1	1.050314519756e-312	4.36614616492108e-311	0	0
ENSG00000084453	8722	ENSMUSG00000030237	3586	72	753	858	1535	200	2.93621e-05	5.28315e-05	0.0823753	0.112786
ENSG00000084453	8722	ENSMUSG00000041698	3228	68	753	858	0	0	1.08454e-303	4.3136e-302	0	0
ENSG00000084453	8722	ENSMUSG00000079263	1953	64	753	858	1	0	5.85617e-212	1.47204e-210	5.89924e-256	1.80431e-254
ENSG00000084453	8722	ENSMUSG00000079262	2798	65	753	858	1	0	1.26159e-273	4.33923e-272	0	0
ENSG00000084453	8722	ENSMUSG00000084927	2449	66	753	858	0	0	3.62385e-252	1.14086e-250	5.36262e-301	2.0128e-299
ENSG00000136104	2119	ENSMUSG00000021932	1494	80	110	170	203	22	0.000208921	0.000355497	7.94602e-09	1.76305e-08
ENSG00000160185	2993	ENSMUSG00000042345	3064	78	1	0	3	2	0.572894	0.68295	0.488167	0.591134
ENSG00000166394	1607	ENSMUSG00000048065	2736	82	67	113	12	2	2.85188e-48	1.5873e-47	6.55686e-55	4.21637e-54
ENSG00000123201	3833	ENSMUSG00000021933	2745	74	4	0	5	1	0.243849	0.310085	0.0947525	0.128766
ENSG00000150510	4501	ENSMUSG00000035184	1703	68	260	280	571	70	3.63737e-06	6.90672e-06	0.301778	0.379357
ENSG00000160188	1430	ENSMUSG00000024033	1110	77	84	107	171	99	0.000909556	0.00148178	2.92429e-07	6.00452e-07
ENSG00000183378	1707	ENSMUSG00000048236	1953	75	0	2	0	0	1	1	1	1
ENSG00000160190	4176	ENSMUSG00000024036	2744	86	126	141	307	44	0.329676	0.411085	0.000757023	0.0012629
ENSG00000102786	10416	ENSMUSG00000035161	4993	95	152	235	712	156	9.3697e-26	3.34966e-25	1.07385e-12	2.78623e-12
ENSG00000104365	3999	ENSMUSG00000031537	4587	92	265	209	1746	389	1.9174e-07	3.86842e-07	0.303737	0.38172
ENSG00000121351	1973	ENSMUSG00000041681	839	67	0	0	0	0	1	1	1	1
ENSG00000183303	969	ENSMUSG00000070415	945	74	0	0	0	0	1	1	1	1
ENSG00000182334	936	ENSMUSG00000063764	933	77	0	0	0	0	1	1	1	1
ENSG00000182334	936	ENSMUSG00000063120	1029	76	0	0	0	0	1	1	1	1
ENSG00000121350	4118	ENSMUSG00000041671	2831	85	103	128	634	133	1.85598e-15	4.97656e-15	3.48245e-07	7.12638e-07
ENSG00000160191	2139	ENSMUSG00000041119	2203	82	74	96	656	141	5.83982e-11	1.35368e-10	4.77714e-05	8.65599e-05
ENSG00000004700	3791	ENSMUSG00000030243	6816	85	134	158	1069	232	0.448913	0.545618	0.0426971	0.0605573
ENSG00000170683	945	ENSMUSG00000046431	1002	82	0	0	0	0	1	1	1	1
ENSG00000170683	945	ENSMUSG00000062434	945	80	0	0	0	0	1	1	1	1
ENSG00000170683	945	ENSMUSG00000056946	1056	78	0	0	0	0	1	1	1	1
ENSG00000170683	945	ENSMUSG00000066241	933	74	0	0	0	0	1	1	1	1
ENSG00000170683	945	ENSMUSG00000066240	1002	77	0	0	0	0	1	1	1	1
ENSG00000170683	945	ENSMUSG00000066239	960	77	0	0	0	0	1	1	1	1
ENSG00000182261	2350	ENSMUSG00000049709	4476	58	0	0	31	2	0.0435166	0.0613548	0.108514	0.146428
ENSG00000175390	1266	ENSMUSG00000031029	2514	87	220	217	4673	1023	7.84861e-58	5.03865e-57	9.03818e-29	3.65192e-28
ENSG00000139668	1613	ENSMUSG00000014547	1525	98	50	50	240	36	0.190187	0.24708	0.692991	0.812567
ENSG00000070501	1292	ENSMUSG00000031536	1202	96	101	202	875	226	1.03686e-17	2.97986e-17	2.14062e-08	4.64142e-08
ENSG00000111711	3272	ENSMUSG00000030245	2818	98	212	325	1201	215	4.87382e-11	1.13384e-10	0.00539079	0.00837989
ENSG00000134548	1845	ENSMUSG00000071112	1524	67	92	85	93	8	9.80493e-16	2.65484e-15	5.80448e-22	1.97536e-21
ENSG00000166402	6601	ENSMUSG00000031028	6553	83	1488	2812	10538	2476	4.92461e-69	3.68393e-68	4.92461e-69	3.84462e-68
ENSG00000111713	3132	ENSMUSG00000030244	2657	94	4	2	5	0	0.118088	0.157892	0.0618596	0.0861178
ENSG00000123171	1148	ENSMUSG00000017049	1123	79	1	0	0	0	0.198726	0.257447	0.160194	0.21098
ENSG00000123191	6689	ENSMUSG00000006567	6505	81	150	135	177	54	4.90975e-26	1.77062e-25	1.71259e-36	8.13373e-36
ENSG00000160193	2310	ENSMUSG00000024037	2358	75	62	86	739	130	1.08953e-19	3.31663e-19	8.04806e-11	1.94049e-10
ENSG00000104953	2215	ENSMUSG00000034758	2111	41	5	3	139	29	8.40019e-09	1.7948e-08	2.34351e-06	4.59712e-06
ENSG00000111716	1853	ENSMUSG00000030246	1570	97	3704	6180	10782	2078	9.83152e-103	1.06886e-101	9.83152e-103	1.10748e-101
ENSG00000166405	5886	ENSMUSG00000048330	5281	86	482	664	3299	604	5.0697e-42	2.54604e-41	5.01915e-14	1.36379e-13
ENSG00000160194	2206	ENSMUSG00000024038	1606	50	271	353	2141	299	2.78159e-64	1.9552e-63	6.30239e-33	2.7916e-32
ENSG00000104371	818	ENSMUSG00000031535	1304	75	0	2	0	0	1	1	1	1
ENSG00000121361	2381	ENSMUSG00000030247	2191	98	87	83	167	20	8.67022e-07	1.69682e-06	2.03706e-11	5.02955e-11
ENSG00000166407	1531	ENSMUSG00000036111	1277	70	21	23	315	46	7.27496e-16	1.97952e-15	2.8448e-10	6.67598e-10
ENSG00000065717	2842	ENSMUSG00000034771	3355	91	349	263	1591	245	0.277076	0.349281	8.0044e-08	1.69006e-07
ENSG00000160199	5084	ENSMUSG00000006705	2538	96	166	210	428	90	0.0142482	0.0211632	0.678424	0.796474
ENSG00000078668	1429	ENSMUSG00000008892	1350	98	926	1473	817	181	7.58777e-199	1.75865e-197	7.31198e-268	2.3956e-266
ENSG00000069431	9728	ENSMUSG00000030249	7538	96	221	160	385	76	4.44356e-12	1.07381e-11	1.24348e-22	4.32465e-22
ENSG00000130413	3911	ENSMUSG00000031027	2654	67	41	33	53	2	0.000367304	0.000614345	1.81032e-06	3.57112e-06
ENSG00000160200	3324	ENSMUSG00000024039	2850	83	740	763	1009	261	1.22888e-79	1.0414e-78	2.25902e-124	3.05791e-123
ENSG00000168575	3633	ENSMUSG00000037656	3561	91	697	896	2212	390	5.16982e-08	1.06937e-07	1.43575e-28	5.77348e-28
ENSG00000176209	1539	ENSMUSG00000031534	1180	80	114	188	737	163	1.62085e-14	4.22708e-14	2.35944e-06	4.62743e-06
ENSG00000147432	1953	ENSMUSG00000031492	4588	86	6	8	98	20	0.241309	0.307057	0.706351	0.826399
ENSG00000166436	10196	ENSMUSG00000031026	9647	86	241	303	2491	487	4.04099e-61	2.71035e-60	3.96599e-31	1.68452e-30
ENSG00000111726	1741	ENSMUSG00000030282	1760	94	528	1014	2676	553	2.87441e-05	5.17871e-05	0.165006	0.216845
ENSG00000147434	2224	ENSMUSG00000031491	2844	85	6	12	30	8	0.82181	0.946699	0.45212	0.550484
ENSG00000160201	1879	ENSMUSG00000061613	907	99	233	329	113	33	9.71837e-38	4.4813e-37	2.45345e-52	1.51566e-51
ENSG00000104964	1943	ENSMUSG00000054452	1145	71	5684	7686	15583	2506	2.93217e-203	7.02339e-202	2.93217e-203	6.78787e-202
ENSG00000111728	9735	ENSMUSG00000030283	8991	91	336	391	2504	495	3.56778e-36	1.59126e-35	1.42769e-13	3.82391e-13
ENSG00000131931	2166	ENSMUSG00000037214	1066	92	49	61	174	32	0.000351029	0.000588142	0.071578	0.0987935
ENSG00000166441	4862	ENSMUSG00000062962	444	89	457	549	2	0	5.88373e-60	3.8724e-59	1.55598e-75	1.33026e-74
ENSG00000120925	2058	ENSMUSG00000013878	4916	90	76	132	681	123	0.41457	0.507353	0.00489236	0.00763517
ENSG00000166444	4919	ENSMUSG00000031024	4526	92	431	358	763	213	1.07383e-33	4.55201e-33	2.15308e-57	1.43812e-56
ENSG00000111731	4662	ENSMUSG00000030279	4409	92	576	851	2876	551	2.7418e-08	5.74391e-08	0.748088	0.870488
ENSG00000197168	2918	ENSMUSG00000037738	2414	50	6	3	12	4	0.268098	0.338626	0.122714	0.164441
ENSG00000088256	1597	ENSMUSG00000034781	3414	98	385	415	5921	1275	1.86949e-30	7.42496e-30	5.79815e-09	1.2945e-08
ENSG00000136098	2591	ENSMUSG00000031478	2050	72	108	99	72	15	1.37763e-25	4.89876e-25	1.4346e-33	6.44751e-33
ENSG00000168172	14429	ENSMUSG00000037234	12836	97	476	522	3670	612	6.55123e-63	4.51624e-62	1.1411e-25	4.29888e-25
ENSG00000060558	2132	ENSMUSG00000034792	1962	84	52	93	54	16	1.27393e-10	2.91904e-10	2.25579e-14	6.19116e-14
ENSG00000160202	1646	ENSMUSG00000024041	1186	94	4	0	2	1	0.0386057	0.0547987	0.0187743	0.0277963
ENSG00000161980	1392	ENSMUSG00000038628	2948	98	139	198	1313	162	0.411472	0.503752	0.0431814	0.0612128
ENSG00000125910	1564	ENSMUSG00000044199	1161	82	4	1	8	3	0.505193	0.607943	0.275584	0.348879
ENSG00000142178	4712	ENSMUSG00000024042	4511	81	324	190	1288	142	0.925902	1	5.94325e-05	0.000107037
ENSG00000161981	1905	ENSMUSG00000040767	843	91	493	731	398	78	1.23356e-33	5.21995e-33	4.70575e-57	3.12585e-56
ENSG00000125912	3732	ENSMUSG00000020238	3118	93	434	512	2867	501	2.01988e-42	1.0205e-41	3.26414e-15	9.18826e-15
ENSG00000160207	1908	ENSMUSG00000002076	2867	88	4	14	10	3	0.118646	0.158583	0.0601938	0.0839499
ENSG00000168522	1686	ENSMUSG00000015994	1626	91	359	381	1676	347	0.00520949	0.00805273	0.0811189	0.111121
ENSG00000139163	7432	ENSMUSG00000030275	4507	75	578	733	8987	1541	0	0	0	0
ENSG00000160208	5090	ENSMUSG00000058392	4874	61	223	295	730	145	0.0155078	0.022953	1.7327e-08	3.77685e-08
ENSG00000007384	3462	ENSMUSG00000020282	3116	95	112	91	557	118	0.00391098	0.00610311	0.797879	0.92298
ENSG00000136114	3455	ENSMUSG00000031480	4383	78	69	107	205	18	9.97222e-05	0.000173052	3.25938e-08	7.00899e-08
ENSG00000136100	4457	ENSMUSG00000031479	3574	95	502	835	961	172	8.20072e-22	2.64509e-21	4.37902e-44	2.36707e-43
ENSG00000134532	4884	ENSMUSG00000041540	8068	96	151	126	1671	264	1.18958e-09	2.62376e-09	0.00828501	0.0126831
ENSG00000160209	10065	ENSMUSG00000032788	5124	86	4428	4841	9631	1820	0	0	0	0
ENSG00000161082	1851	ENSMUSG00000034818	6120	71	492	896	13513	2364	0	0	0	0
ENSG00000166452	1596	ENSMUSG00000031023	1197	71	81	132	88	21	3.75567e-11	8.76883e-11	3.57434e-16	1.03493e-15
ENSG00000136108	4011	ENSMUSG00000037725	2578	59	127	156	19	2	3.08254e-51	1.78828e-50	1.4077e-61	9.93822e-61
ENSG00000176029	1924	ENSMUSG00000031022	2070	53	0	0	2	2	1	1	1	1
ENSG00000141905	2508	ENSMUSG00000055053	6534	81	652	494	5172	1130	2.437e-12	5.93515e-12	1.01015e-36	4.82605e-36
ENSG00000176009	650	ENSMUSG00000035951	706	65	0	0	1	0	1	1	1	1
ENSG00000103152	1517	ENSMUSG00000020287	1803	70	214	207	558	90	8.95566e-14	2.282e-13	5.99729e-25	2.21363e-24
ENSG00000175348	1765	ENSMUSG00000031021	2002	94	399	671	2591	465	2.56949e-10	5.80711e-10	0.227162	0.292016
ENSG00000160213	2163	ENSMUSG00000005054	599	78	684	708	508	103	1.69083e-13	4.27016e-13	1.16842e-32	5.13658e-32
ENSG00000060982	8270	ENSMUSG00000030268	9267	84	345	522	4252	1058	2.18693e-90	2.09171e-89	7.55251e-46	4.20236e-45
ENSG00000175352	3822	ENSMUSG00000034825	4012	89	492	1238	5340	1395	8.53934e-109	9.88416e-108	1.31939e-52	8.19006e-52
ENSG00000160214	3114	ENSMUSG00000061032	1935	65	224	298	14030	2703	0	0	0	0
ENSG00000165416	1643	ENSMUSG00000022024	1086	79	120	142	1007	207	4.59819e-41	2.268e-40	2.67853e-23	9.48452e-23
ENSG00000103148	3537	ENSMUSG00000020289	2904	96	600	464	1202	220	3.67173e-24	1.26065e-23	1.91189e-50	1.14559e-49
ENSG00000185900	1615	ENSMUSG00000037251	3601	80	73	69	1324	302	5.84274e-10	1.30371e-09	0.000297995	0.000511976
ENSG00000175356	3824	ENSMUSG00000007279	3775	86	37	44	112	22	0.12249	0.163438	0.00479789	0.0074944
ENSG00000165102	5563	ENSMUSG00000037260	2679	78	719	865	1926	545	2.68235e-12	6.52199e-12	0.410233	0.50332
ENSG00000136110	1623	ENSMUSG00000022025	1432	88	3	11	39	6	0.022677	0.033003	0.101015	0.136815
ENSG00000118308	2808	ENSMUSG00000030263	2517	65	114	126	60	23	5.53911e-36	2.46254e-35	3.48013e-45	1.91165e-44
ENSG00000095932	908	ENSMUSG00000078439	1058	55	44	70	55	4	2.8158e-10	6.35562e-10	1.4028e-13	3.75882e-13
ENSG00000129932	2059	ENSMUSG00000078440	2985	84	330	285	2434	457	0.000273279	0.000461352	0.369433	0.457153
ENSG00000136099	4003	ENSMUSG00000036422	3978	94	484	877	2094	415	0.286333	0.360269	5.68328e-05	0.000102518
ENSG00000160216	7569	ENSMUSG00000001211	7226	90	1491	2110	11286	2119	2.91365e-90	2.78128e-89	2.91365e-90	2.92424e-89
ENSG00000102837	2897	ENSMUSG00000022026	2570	70	15	32	66	9	0.589723	0.700593	0.769502	0.892718
ENSG00000118307	2615	ENSMUSG00000043541	4878	66	27	30	67	10	4.8494e-06	9.14259e-06	4.63317e-08	9.90479e-08
ENSG00000229665	1847	ENSMUSG00000055403	2878	24	0	0	3	0	1	1	1	1
ENSG00000105325	5194	ENSMUSG00000020235	3057	97	822	830	2785	572	5.53162e-18	1.60165e-17	0.0731855	0.100861
ENSG00000130656	755	ENSMUSG00000055609	938	70	2	0	0	0	0.0266915	0.0385639	0.0170513	0.0253404
ENSG00000204919	1847	ENSMUSG00000055403	2878	24	0	0	3	0	1	1	1	1
ENSG00000164808	3220	ENSMUSG00000041974	3348	64	417	478	68	25	2.42688e-224	6.49746e-223	1.77156e-262	5.67898e-261
ENSG00000234278	2061	ENSMUSG00000055403	2878	24	0	0	3	0	1	1	1	1
ENSG00000160218	8395	ENSMUSG00000000374	5048	89	783	1034	5041	990	1.26193e-169	2.37056e-168	5.17393e-85	4.92427e-84
ENSG00000184014	4956	ENSMUSG00000035901	5004	97	1616	2150	14227	2604	8.59148e-163	1.52501e-161	8.59148e-163	1.55499e-161
ENSG00000188536	605	ENSMUSG00000069919	699	86	127	16	968	145	1.584e-07	3.20648e-07	0.0288544	0.0417357
ENSG00000188536	605	ENSMUSG00000069917	554	86	127	16	654	1	0.00111974	0.00181157	0.667572	0.784829
ENSG00000205707	2156	ENSMUSG00000040370	2682	88	202	276	569	78	4.21912e-12	1.02041e-11	1.58065e-22	5.47662e-22
ENSG00000133703	5419	ENSMUSG00000030265	4922	98	457	734	3358	658	8.48399e-49	4.75901e-48	4.1058e-18	1.26116e-17
ENSG00000227151	2061	ENSMUSG00000055403	2878	24	0	0	3	0	1	1	1	1
ENSG00000206172	577	ENSMUSG00000069919	699	86	115	28	968	145	2.0894e-08	4.40052e-08	0.0073209	0.0112616
ENSG00000206172	577	ENSMUSG00000069917	554	86	115	28	654	1	0.000223473	0.000379623	0.353181	0.439062
ENSG00000204918	1847	ENSMUSG00000055403	2878	24	0	0	3	0	1	1	1	1
ENSG00000118946	8397	ENSMUSG00000035566	9509	98	604	1004	4078	684	9.92419e-19	2.9409e-18	0.0141428	0.021189
ENSG00000086506	536	ENSMUSG00000020295	604	67	30	24	17	11	3.1837e-12	7.72448e-12	8.36133e-15	2.32922e-14
ENSG00000086506	536	ENSMUSG00000073063	562	75	30	24	2	0	5.48944e-20	1.6835e-19	8.59541e-23	3.00125e-22
ENSG00000241945	3776	ENSMUSG00000032834	3837	89	677	755	1191	285	1.28231e-65	9.15323e-65	5.88281e-106	6.80519e-105
ENSG00000007392	2825	ENSMUSG00000024188	6099	97	494	570	4429	807	0.905873	1	2.04854e-07	4.24192e-07
ENSG00000166471	1629	ENSMUSG00000047554	4193	90	131	133	615	118	7.90736e-15	2.08412e-14	2.13469e-23	7.58104e-23
ENSG00000139734	5238	ENSMUSG00000022021	4582	83	10	10	54	11	0.288936	0.363237	0.869303	0.997485
ENSG00000205339	6191	ENSMUSG00000066232	3117	99	916	1158	3112	688	1.70721e-42	8.6343e-42	4.61838e-10	1.07532e-09
ENSG00000160221	2232	ENSMUSG00000053329	1341	89	911	1081	2191	545	0.463077	0.561598	4.07711e-13	1.0765e-12
ENSG00000152936	2335	ENSMUSG00000054966	2798	52	4	0	44	2	0.125889	0.167857	0.398218	0.489728
ENSG00000166478	3805	ENSMUSG00000061079	3017	95	141	120	444	87	0.696298	0.813554	0.00264119	0.00422306
ENSG00000167930	4296	ENSMUSG00000024187	3714	73	474	353	803	179	8.18277e-35	3.54887e-34	2.52731e-60	1.75415e-59
ENSG00000160223	8110	ENSMUSG00000000732	2842	29	295	367	203	60	2.30595e-16	6.37409e-16	1.03796e-28	4.18518e-28
ENSG00000123094	6272	ENSMUSG00000030259	5559	91	208	239	1088	176	9.07101e-07	1.77419e-06	0.212779	0.274917
ENSG00000142182	1859	ENSMUSG00000000730	2670	62	0	0	2	0	1	1	1	1
ENSG00000123095	3778	ENSMUSG00000030256	6262	67	567	743	2078	509	4.94463e-35	2.15561e-34	1.43324e-65	1.06107e-64
ENSG00000160224	3093	ENSMUSG00000000731	2004	70	16	7	5	8	4.27856e-06	8.09401e-06	2.4441e-07	5.04211e-07
ENSG00000104738	3533	ENSMUSG00000022673	3303	94	318	543	410	88	1.1686e-44	6.11836e-44	1.34832e-65	9.99348e-65
ENSG00000166483	4063	ENSMUSG00000031016	3407	90	23	10	794	174	1.71989e-58	1.11263e-57	2.34006e-42	1.22186e-41
ENSG00000123096	4725	ENSMUSG00000030255	4996	75	186	190	522	97	6.18253e-07	1.21947e-06	1.10944e-14	3.07726e-14
ENSG00000083544	3061	ENSMUSG00000022019	2610	75	93	114	663	155	4.47716e-12	1.08166e-11	2.89799e-05	5.3234e-05
ENSG00000141959	3138	ENSMUSG00000020277	3730	85	2019	1815	7694	1400	1.10359e-22	3.63537e-22	9.56707e-85	9.05639e-84
ENSG00000133789	4848	ENSMUSG00000031015	3974	95	337	315	588	69	1.03507e-20	3.23596e-20	1.57765e-37	7.63735e-37
ENSG00000197991	6545	ENSMUSG00000050505	3927	92	187	268	1264	290	3.24488e-47	1.77385e-46	5.40575e-25	1.99834e-24
ENSG00000076344	2710	ENSMUSG00000024186	2010	77	593	497	1369	282	2.29269e-08	4.82134e-08	2.14049e-26	8.20947e-26
ENSG00000169139	1520	ENSMUSG00000022674	4275	98	329	781	855	153	5.25352e-91	5.04725e-90	5.01178e-119	6.53696e-118
ENSG00000133812	7531	ENSMUSG00000038371	5873	93	411	348	2038	402	5.14879e-17	1.45103e-16	0.00137108	0.00224411
ENSG00000184226	6893	ENSMUSG00000055421	3714	98	1312	2414	3259	598	0.000587829	0.000971091	5.2847e-06	1.01504e-05
ENSG00000034239	3764	ENSMUSG00000068617	2539	91	45	19	181	40	0.0284264	0.0409614	0.572218	0.683747
ENSG00000150361	4115	ENSMUSG00000022076	4122	95	23	19	189	31	0.000933897	0.00152032	0.0583284	0.0814541
ENSG00000242173	1456	ENSMUSG00000073433	1051	68	927	1298	1669	377	9.55072e-33	3.97364e-32	3.37717e-71	2.7257e-70
ENSG00000019549	2282	ENSMUSG00000022676	2031	95	22	18	18	1	3.54589e-06	6.7383e-06	7.89995e-08	1.66892e-07
ENSG00000160226	2844	ENSMUSG00000020284	2067	48	336	346	1014	189	0.924933	1	7.67029e-05	0.00013717
ENSG00000148926	1467	ENSMUSG00000030790	1389	65	46	16	76	13	1.3362e-05	2.45498e-05	2.19809e-08	4.76334e-08
ENSG00000185615	1698	ENSMUSG00000024184	1721	72	334	213	18	5	4.43827e-211	1.10556e-209	3.47979e-242	9.93566e-241
ENSG00000147481	1637	ENSMUSG00000025909	5013	93	70	109	809	159	0.476545	0.576844	0.00711528	0.010961
ENSG00000133805	5170	ENSMUSG00000005686	5588	93	220	204	1161	277	0.0216602	0.0316184	0.210049	0.271551
ENSG00000204899	2433	ENSMUSG00000033186	1271	89	107	194	809	116	1.27698e-45	6.78321e-45	1.56397e-27	6.13216e-27
ENSG00000136122	2843	ENSMUSG00000022070	2673	60	28	32	165	16	0.0400366	0.0566841	0.498229	0.602337
ENSG00000103126	3701	ENSMUSG00000024182	3782	87	198	218	1276	246	5.40224e-09	1.16338e-08	0.0333885	0.047889
ENSG00000161091	3027	ENSMUSG00000034854	3971	74	489	489	1806	428	5.55806e-13	1.38415e-12	2.29522e-32	1.00218e-31
ENSG00000083520	7439	ENSMUSG00000033166	3795	91	275	378	468	87	0.00597072	0.00918463	1.2192e-09	2.79199e-09
ENSG00000086504	1979	ENSMUSG00000024181	1048	83	479	594	1218	300	0.00436745	0.00679241	0.0434959	0.0616405
ENSG00000168300	4186	ENSMUSG00000051285	5058	98	301	331	2819	505	1.17718e-29	4.58214e-29	2.15009e-10	5.08271e-10
ENSG00000110315	4084	ENSMUSG00000030788	4019	98	583	830	2411	375	0.696535	0.813782	2.6335e-07	5.42182e-07
ENSG00000083535	3172	ENSMUSG00000022064	3271	88	44	79	326	58	0.000261062	0.000441306	0.0709314	0.097978
ENSG00000183397	671	ENSMUSG00000020234	1648	57	60	26	526	101	0.278996	0.35161	0.00457797	0.00716536
ENSG00000064961	2021	ENSMUSG00000020232	1816	93	148	96	458	85	0.0592265	0.0821033	7.20068e-06	1.37119e-05
ENSG00000133800	2500	ENSMUSG00000030787	2607	68	164	53	26	18	5.75863e-90	5.46999e-89	5.4465e-105	6.23333e-104
ENSG00000147488	6330	ENSMUSG00000033740	6338	84	197	283	438	67	4.64955e-12	1.1226e-11	5.9608e-22	2.02749e-21
ENSG00000102554	3562	ENSMUSG00000005148	1721	89	68	46	331	44	2.83931e-13	7.13612e-13	5.77167e-07	1.16909e-06
ENSG00000129925	4130	ENSMUSG00000024180	3464	75	307	304	852	188	0.00118709	0.00191699	3.33208e-12	8.47153e-12
ENSG00000118922	11011	ENSMUSG00000072294	5724	97	351	462	1361	242	1.66262e-25	5.89804e-25	1.32741e-08	2.9105e-08
ENSG00000072952	6490	ENSMUSG00000005611	6408	83	1218	524	180	69	0	0	0	0
ENSG00000179855	1212	ENSMUSG00000034872	1024	84	2	1	15	7	0.392817	0.482595	0.753657	0.87644
ENSG00000023287	6669	ENSMUSG00000025907	6517	89	1087	1423	2449	519	9.58231e-53	5.72215e-52	1.44247e-104	1.64404e-103
ENSG00000103202	2076	ENSMUSG00000024177	912	79	354	286	56	15	1.64709e-100	1.74361e-99	1.29236e-125	1.77424e-124
ENSG00000006638	2428	ENSMUSG00000034881	1763	62	12	11	54	10	0.254904	0.322868	0.760788	0.88351
ENSG00000136111	6367	ENSMUSG00000033083	7045	87	265	396	531	124	5.04454e-25	1.76971e-24	7.71602e-41	3.93641e-40
ENSG00000105298	3902	ENSMUSG00000034889	2621	70	332	284	1250	241	3.33508e-07	6.65296e-07	0.483369	0.585764
ENSG00000183729	2685	ENSMUSG00000033774	990	84	3	13	18	2	0.0232245	0.0337693	0.066419	0.0921052
ENSG00000242612	1802	ENSMUSG00000036775	2187	82	86	118	1045	211	3.98865e-19	1.19406e-18	1.70941e-09	3.89474e-09
ENSG00000082556	4959	ENSMUSG00000025905	1410	93	120	151	183	38	0.0246519	0.0357668	1	1
ENSG00000198730	4314	ENSMUSG00000005609	4301	97	346	510	2395	570	5.33359e-22	1.731e-21	3.89189e-06	7.53886e-06
ENSG00000188243	2074	ENSMUSG00000075486	1090	61	125	192	331	81	0.055685	0.0774159	0.558183	0.668299
ENSG00000047249	2270	ENSMUSG00000033793	1893	98	1537	2095	5064	954	0.148878	0.196331	2.5087e-24	9.13931e-24
ENSG00000186111	5047	ENSMUSG00000034902	2520	91	2758	2686	9946	1571	2.91533e-19	8.76549e-19	2.91533e-19	9.26102e-19
ENSG00000090565	5387	ENSMUSG00000037098	5661	70	1260	1584	7237	1422	1.56497e-21	5.00842e-21	0.534271	0.642055
ENSG00000105289	3158	ENSMUSG00000034917	3030	77	10	6	29	2	0.4235	0.517267	0.126604	0.169372
ENSG00000110321	4044	ENSMUSG00000005610	3776	91	3845	7293	19035	3806	2.5131e-12	6.11817e-12	2.5131e-12	6.42655e-12
ENSG00000136153	8891	ENSMUSG00000033060	5482	80	764	1050	3471	736	1.80187e-53	1.08573e-52	2.06088e-16	6.02036e-16
ENSG00000123104	12599	ENSMUSG00000030287	11958	95	477	438	1208	245	7.49988e-15	1.97807e-14	2.95481e-34	1.34613e-33
ENSG00000103326	4754	ENSMUSG00000037326	3520	88	267	198	2075	453	1.21613e-58	7.89381e-58	2.9988e-29	1.22474e-28
ENSG00000147509	2305	ENSMUSG00000002459	2514	61	87	153	1124	153	3.44397e-28	1.3015e-27	1.89056e-15	5.36788e-15
ENSG00000011132	2334	ENSMUSG00000004931	2078	76	100	59	666	193	3.0511e-09	6.63641e-09	0.00137092	0.00224404
ENSG00000161992	4279	ENSMUSG00000025727	4512	70	15	9	58	7	0.65375	0.76788	0.189851	0.247126
ENSG00000183617	622	ENSMUSG00000034932	604	68	111	184	451	94	0.916079	1	0.0216621	0.0318546
ENSG00000007264	2550	ENSMUSG00000004933	2852	84	489	641	6588	1245	1.45213e-157	2.46442e-156	5.07522e-84	4.78323e-83
ENSG00000187735	2780	ENSMUSG00000033813	2555	96	132	147	403	50	0.0333517	0.0476876	4.61467e-06	8.8926e-06
ENSG00000007541	4185	ENSMUSG00000025728	3694	58	563	563	4076	696	3.50618e-62	2.38475e-61	2.12424e-23	7.54529e-23
ENSG00000064102	2970	ENSMUSG00000040250	3083	95	81	117	991	195	8.69049e-26	3.11203e-25	3.53748e-14	9.65268e-14
ENSG00000178695	6229	ENSMUSG00000041633	4906	53	699	567	171	29	7.74806e-274	2.6697e-272	0	0
ENSG00000102794	2177	ENSMUSG00000022126	2146	81	0	0	2	1	1	1	1	1
ENSG00000197562	2699	ENSMUSG00000025730	2453	99	725	878	1975	448	9.24692e-13	2.28455e-12	3.3583e-37	1.61724e-36
ENSG00000127578	2028	ENSMUSG00000071192	669	37	45	13	16	3	8.15925e-07	1.59909e-06	3.27162e-09	7.36638e-09
ENSG00000102805	4064	ENSMUSG00000022125	2396	62	156	161	399	93	0.607688	0.718798	0.0287174	0.0415468
ENSG00000120992	2573	ENSMUSG00000025903	2636	87	66	77	590	129	3.01004e-10	6.78935e-10	7.60084e-05	0.000135953
ENSG00000172366	946	ENSMUSG00000025732	814	85	86	84	263	52	0.244544	0.310887	0.0012699	0.00208345
ENSG00000005812	3548	ENSMUSG00000022124	4759	97	374	595	2671	627	1.94026e-06	3.73186e-06	0.88998	1
ENSG00000111790	2295	ENSMUSG00000040242	3055	98	431	595	2686	555	0.0140464	0.0208859	0.0103261	0.0156711
ENSG00000161996	6055	ENSMUSG00000073434	6208	28	134	94	1204	231	8.8151e-20	2.68678e-19	1.19382e-08	2.62203e-08
ENSG00000005810	14919	ENSMUSG00000033004	15240	97	2367	5293	18251	2803	2.03816e-152	3.34444e-151	2.03816e-152	3.46504e-151
ENSG00000105278	5560	ENSMUSG00000034949	4719	48	275	224	3064	562	1.59138e-103	1.74384e-102	2.02251e-58	1.37272e-57
ENSG00000110328	2515	ENSMUSG00000038296	2575	98	259	382	1350	274	0.00169956	0.00271868	0.447579	0.545298
ENSG00000064115	4330	ENSMUSG00000040234	3253	77	439	607	1449	303	0.249366	0.316538	0.000347388	0.000594354
ENSG00000137547	1749	ENSMUSG00000033845	4208	89	263	454	776	125	3.10246e-52	1.83452e-51	1.29888e-72	1.06885e-71
ENSG00000164736	2350	ENSMUSG00000025902	4071	84	14	21	170	35	0.055623	0.0773353	0.384586	0.474382
ENSG00000152944	1753	ENSMUSG00000030291	1097	97	181	206	478	87	0.828181	0.953128	0.00718152	0.011056
ENSG00000170242	8114	ENSMUSG00000059263	5596	95	1070	1418	4476	913	4.89337e-32	2.00358e-31	0.000238645	0.000412835
ENSG00000167654	5141	ENSMUSG00000034958	3736	89	2845	4665	9749	2064	1.82343e-30	7.24499e-30	1.82343e-30	7.63746e-30
ENSG00000214700	1062	ENSMUSG00000040163	3007	42	3	3	0	0	0.000491583	0.000816846	0.000236341	0.000409032
ENSG00000104237	9927	ENSMUSG00000025900	6950	59	1	1	3	1	1	1	1	1
ENSG00000211455	5096	ENSMUSG00000001630	4571	97	287	298	868	168	0.00358641	0.00561475	6.24763e-11	1.51223e-10
ENSG00000140983	2539	ENSMUSG00000025733	2828	84	643	683	3649	784	4.15848e-07	8.26479e-07	0.23972	0.306752
ENSG00000077009	1124	ENSMUSG00000004939	1840	72	1	3	8	1	1	1	1	1
ENSG00000029153	1967	ENSMUSG00000040187	2923	65	33	56	327	31	0.00622706	0.00956145	0.275727	0.349037
ENSG00000206579	1953	ENSMUSG00000051951	3634	94	20	26	819	77	9.55154e-23	3.15555e-22	3.90968e-15	1.0975e-14
ENSG00000167904	2518	ENSMUSG00000028232	3071	92	81	111	1108	170	1.33979e-23	4.53558e-23	1.27927e-12	3.3099e-12
ENSG00000103269	1807	ENSMUSG00000025735	1569	80	239	226	1986	405	1.42852e-42	7.23998e-42	9.20362e-20	2.96214e-19
ENSG00000050165	3028	ENSMUSG00000030772	3262	79	8031	10679	9911	1982	0	0	0	0
ENSG00000137574	3780	ENSMUSG00000028233	4327	73	101	132	958	174	3.22091e-13	8.07211e-13	1.36557e-05	2.56426e-05
ENSG00000167657	2105	ENSMUSG00000034974	1483	83	625	516	1592	348	0.00596459	0.00917593	5.93421e-16	1.70977e-15
ENSG00000103266	1426	ENSMUSG00000039615	1229	97	1382	1463	4892	1093	0.902926	1	1.71572e-17	5.17796e-17
ENSG00000142185	6535	ENSMUSG00000009292	7869	82	672	653	2108	375	2.68241e-23	9.00345e-23	2.54341e-52	1.57024e-51
ENSG00000161999	2132	ENSMUSG00000025736	2347	66	1142	1194	4257	1020	7.08825e-09	1.51734e-08	1.39064e-39	6.97485e-39
ENSG00000167658	3157	ENSMUSG00000034994	3071	99	15789	13908	43895	9243	0	0	0	0
ENSG00000133816	4176	ENSMUSG00000038244	9153	86	2256	2970	14803	2680	6.33211e-73	4.95746e-72	6.33211e-73	5.22629e-72
ENSG00000127580	3493	ENSMUSG00000025737	3073	82	334	251	1140	271	0.326807	0.407849	4.45664e-07	9.07478e-07
ENSG00000008988	617	ENSMUSG00000045159	237	49	685	699	1	0	1.94602e-280	6.96605e-279	0	0
ENSG00000165935	1272	ENSMUSG00000030292	1562	47	5	0	2	0	0.00191056	0.00304486	0.000664732	0.00111326
ENSG00000136155	3176	ENSMUSG00000022123	3113	63	2	4	58	6	0.000480387	0.000798786	0.00413729	0.00650881
ENSG00000110841	6169	ENSMUSG00000016487	5040	86	730	910	1549	264	2.10325e-23	7.07919e-23	5.10197e-53	3.19265e-52
ENSG00000160233	2529	ENSMUSG00000051652	4296	80	16	3	617	87	3.26766e-19	9.80959e-19	7.36242e-13	1.9237e-12
ENSG00000105229	3054	ENSMUSG00000004934	2598	89	171	236	913	162	1.60053e-07	3.23926e-07	0.057731	0.0806606
ENSG00000172680	1041	ENSMUSG00000078365	1449	73	0	0	4	0	1	1	1	1
ENSG00000127585	3547	ENSMUSG00000025738	3178	96	8138	11094	37639	8365	5.00138e-06	9.419e-06	5.00138e-06	9.6186e-06
ENSG00000175894	4437	ENSMUSG00000069581	2427	65	5	4	19	5	0.378846	0.466499	0.814967	0.941058
ENSG00000181690	7338	ENSMUSG00000003282	4774	95	41	41	179	29	0.00388864	0.00606972	0.223974	0.288187
ENSG00000103260	1103	ENSMUSG00000002274	1044	80	623	344	1435	266	4.18175e-26	1.51062e-25	4.01044e-54	2.55426e-53
ENSG00000103254	858	ENSMUSG00000057411	887	77	165	130	1435	254	2.23483e-21	7.11802e-21	7.40639e-09	1.6452e-08
ENSG00000178951	4440	ENSMUSG00000035011	6808	86	1001	1129	5203	1035	2.87643e-08	6.02202e-08	2.40737e-36	1.14027e-35
ENSG00000162004	3519	ENSMUSG00000071202	1707	54	39	50	29	9	5.13631e-05	9.10871e-05	3.93732e-07	8.03594e-07
ENSG00000126934	1734	ENSMUSG00000035027	2434	94	657	715	2590	502	3.09555e-17	8.77246e-17	1.27277e-43	6.81891e-43
ENSG00000133808	3044	ENSMUSG00000030771	2896	60	3	1	85	15	7.36571e-06	1.37259e-05	0.000247624	0.000427831
ENSG00000174236	1139	ENSMUSG00000040121	982	72	7	8	29	3	0.841942	0.967755	0.826895	0.953237
ENSG00000061794	1866	ENSMUSG00000040112	1074	75	218	376	446	113	0.0744171	0.101969	1.26872e-06	2.52281e-06
ENSG00000139737	4080	ENSMUSG00000055717	2736	88	583	969	1938	356	7.89107e-05	0.000137915	0.100792	0.13656
ENSG00000197702	3106	ENSMUSG00000030770	4608	98	396	459	3015	484	2.78559e-05	5.02244e-05	0.414897	0.508623
ENSG00000060566	2586	ENSMUSG00000035041	2294	70	15	8	17	2	0.00166366	0.00266235	0.000112132	0.000198782
ENSG00000103253	1862	ENSMUSG00000061046	1950	62	143	197	2728	607	1.27387e-105	1.42417e-104	1.47439e-66	1.11198e-65
ENSG00000205693	1017	ENSMUSG00000072662	1125	61	0	3	32	6	0.00407124	0.00634654	0.0106763	0.0161792
ENSG00000087448	6468	ENSMUSG00000040102	6267	90	719	1265	1547	247	2.1297e-39	1.01723e-38	7.56552e-75	6.4141e-74
ENSG00000205439	623	ENSMUSG00000061452	387	67	0	0	0	0	1	1	1	1
ENSG00000205439	623	ENSMUSG00000069583	671	66	0	0	0	0	1	1	1	1
ENSG00000205439	623	ENSMUSG00000064028	345	62	0	0	0	0	1	1	1	1
ENSG00000205439	623	ENSMUSG00000069584	315	62	0	0	0	0	1	1	1	1
ENSG00000205439	623	ENSMUSG00000057573	360	65	0	0	0	0	1	1	1	1
ENSG00000221864	739	ENSMUSG00000069583	671	55	0	0	0	0	1	1	1	1
ENSG00000221864	739	ENSMUSG00000064028	345	52	0	0	0	0	1	1	1	1
ENSG00000221864	739	ENSMUSG00000069584	315	47	0	0	0	0	1	1	1	1
ENSG00000221864	739	ENSMUSG00000057573	360	55	0	0	0	0	1	1	1	1
ENSG00000187079	9542	ENSMUSG00000055320	3110	99	503	407	180	23	2.31272e-60	1.53099e-59	4.94635e-87	4.81192e-86
ENSG00000187175	588	ENSMUSG00000061452	387	68	0	0	0	0	1	1	1	1
ENSG00000187175	588	ENSMUSG00000069583	671	67	0	0	0	0	1	1	1	1
ENSG00000187175	588	ENSMUSG00000064028	345	63	0	0	0	0	1	1	1	1
ENSG00000187175	588	ENSMUSG00000069584	315	62	0	0	0	0	1	1	1	1
ENSG00000187175	588	ENSMUSG00000057573	360	67	0	0	0	0	1	1	1	1
ENSG00000087494	2744	ENSMUSG00000048776	1603	72	27	48	86	20	0.216526	0.278435	1	1
ENSG00000103245	2112	ENSMUSG00000002280	2603	87	308	279	1424	301	0.135963	0.180555	4.91084e-08	1.04833e-07
ENSG00000184787	3397	ENSMUSG00000009293	906	100	627	700	856	165	3.53428e-05	6.33098e-05	0.384063	0.473798
ENSG00000077463	1638	ENSMUSG00000034748	2596	83	128	112	678	239	0.0331509	0.0474321	3.04928e-06	5.94779e-06
ENSG00000136160	4678	ENSMUSG00000022122	3878	73	249	607	2005	227	8.52332e-46	4.54499e-45	1.89182e-21	6.34656e-21
ENSG00000123106	2353	ENSMUSG00000030301	2829	78	173	359	1470	235	8.26252e-13	2.04605e-12	0.000443074	0.000752603
ENSG00000133794	3275	ENSMUSG00000055116	2925	98	286	410	1095	184	0.576818	0.687332	0.00104735	0.00172948
ENSG00000102854	2194	ENSMUSG00000063011	2164	53	21	3	42	8	0.0105641	0.0158839	0.00073792	0.00123189
ENSG00000170791	1684	ENSMUSG00000042198	1643	63	153	349	474	74	0.00590731	0.00909215	8.10726e-08	1.71084e-07
ENSG00000184900	2269	ENSMUSG00000020738	1166	52	953	1785	36	12	0	0	0	0
ENSG00000089847	4362	ENSMUSG00000054708	5457	48	786	649	2128	625	1.76907e-48	9.87472e-48	6.81533e-90	6.80477e-89
ENSG00000064763	2094	ENSMUSG00000030303	5253	87	106	235	1615	269	5.23575e-05	9.27825e-05	0.234918	0.301185
ENSG00000152192	3817	ENSMUSG00000048349	2601	99	1	1	15	13	0.0871537	0.118556	0.220684	0.284275
ENSG00000152193	3529	ENSMUSG00000022120	3456	80	167	260	488	114	0.000491587	0.000816846	4.79067e-10	1.11463e-09
ENSG00000170786	3039	ENSMUSG00000028236	1385	79	58	115	0	0	2.33611e-27	8.67069e-27	7.28111e-32	3.1381e-31
ENSG00000007376	2050	ENSMUSG00000041199	1703	82	185	202	2129	450	2.99115e-78	2.50516e-77	2.12579e-45	1.17337e-44
ENSG00000139746	4388	ENSMUSG00000022119	4213	96	362	519	1388	278	0.591874	0.702673	1.34013e-06	2.6618e-06
ENSG00000223572	3143	ENSMUSG00000000308	1948	90	176	247	7049	1753	0	0	0	0
ENSG00000183255	2966	ENSMUSG00000009291	2260	72	1147	882	2494	515	8.52828e-24	2.90334e-23	4.82272e-64	3.51918e-63
ENSG00000087502	1755	ENSMUSG00000030304	4698	91	162	288	1620	256	0.229542	0.293552	2.8275e-05	5.19787e-05
ENSG00000127586	3924	ENSMUSG00000019214	3092	60	93	85	175	29	3.67311e-05	6.57053e-05	2.02826e-09	4.60438e-09
ENSG00000105246	1173	ENSMUSG00000003206	1170	60	12	7	24	10	0.0549958	0.0765184	0.00922169	0.0140624
ENSG00000181195	1410	ENSMUSG00000045573	1634	82	26	70	9506	1134	0	0	0	0
ENSG00000160255	3496	ENSMUSG00000000290	2970	81	264	117	182	76	1.99382e-63	1.38436e-62	2.37987e-83	2.22021e-82
ENSG00000160255	3496	ENSMUSG00000000157	2946	54	264	117	4	0	1.31087e-164	2.36372e-163	1.53972e-188	3.26705e-187
ENSG00000105248	1398	ENSMUSG00000003208	1656	79	161	146	287	61	5.87393e-22	1.90477e-21	1.28498e-32	5.64773e-32
ENSG00000104331	7224	ENSMUSG00000066324	6543	90	833	1411	4628	838	2.65215e-28	1.00443e-27	0.000300668	0.000516247
ENSG00000105251	2577	ENSMUSG00000039154	1549	76	126	79	670	174	2.02754e-17	5.78656e-17	6.74695e-08	1.43003e-07
ENSG00000127588	975	ENSMUSG00000025739	344	95	73	67	833	142	2.98347e-109	3.47413e-108	1.06267e-78	9.4574e-78
ENSG00000148925	2505	ENSMUSG00000038187	2888	90	581	1184	2703	512	0.645182	0.75883	1.63461e-09	3.72607e-09
ENSG00000169122	4368	ENSMUSG00000049119	3485	94	272	481	1462	314	4.64986e-15	1.23328e-14	0.000422664	0.000719009
ENSG00000242866	5986	ENSMUSG00000033498	5756	87	19	11	41	3	0.0350137	0.0499384	0.00264007	0.00422175
ENSG00000103227	2612	ENSMUSG00000002279	2190	78	215	316	640	127	0.0594056	0.0823456	4.99572e-07	1.01521e-06
ENSG00000133687	9126	ENSMUSG00000030306	8383	89	697	743	4294	749	2.19119e-36	9.80682e-36	1.95693e-08	4.25409e-08
ENSG00000215114	5067	ENSMUSG00000028243	6642	85	382	692	2022	424	0.714953	0.832984	8.7759e-07	1.76046e-06
ENSG00000105255	1760	ENSMUSG00000011589	1748	93	645	596	1650	416	1.55886e-22	5.11679e-22	5.18291e-50	3.06754e-49
ENSG00000102471	4625	ENSMUSG00000053253	2548	76	776	1409	3372	679	1.77905e-67	1.30261e-66	6.90269e-24	2.48981e-23
ENSG00000152266	813	ENSMUSG00000059077	714	67	0	0	0	0	1	1	1	1
ENSG00000167910	2875	ENSMUSG00000028240	4172	81	1	1	0	0	0.14324	0.189322	0.113937	0.153189
ENSG00000197601	5344	ENSMUSG00000030759	5501	97	460	637	2833	519	1.23492e-14	3.23148e-14	0.0278121	0.0403035
ENSG00000136158	3038	ENSMUSG00000022114	1519	96	389	744	1962	371	6.63794e-70	5.02001e-69	4.30152e-34	1.95413e-33
ENSG00000005513	3049	ENSMUSG00000024176	3000	83	683	637	2090	299	4.61897e-10	1.03434e-09	6.92412e-32	2.98557e-31
ENSG00000137575	2166	ENSMUSG00000028249	4191	90	911	1042	4670	997	4.17735e-31	1.67946e-30	5.26896e-72	4.30105e-71
ENSG00000162009	2701	ENSMUSG00000050824	2698	79	0	0	33	21	0.00141576	0.00227638	0.0066752	0.0103044
ENSG00000178235	5185	ENSMUSG00000075478	2091	97	442	993	2333	400	7.71058e-139	1.14916e-137	1.06928e-79	9.60461e-79
ENSG00000178078	1536	ENSMUSG00000038781	1491	62	26	26	56	7	0.0122161	0.0182585	0.000430788	0.000732056
ENSG00000160256	1082	ENSMUSG00000032977	2472	70	50	38	1381	209	9.24663e-19	2.74263e-18	2.17525e-10	5.14092e-10
ENSG00000133704	5155	ENSMUSG00000040029	5363	89	482	652	2524	519	4.5373e-05	8.06714e-05	0.213291	0.275538
ENSG00000184564	4181	ENSMUSG00000045871	4157	89	0	0	107	41	1.32844e-10	3.0407e-10	1.47161e-08	3.22155e-08
ENSG00000197381	7221	ENSMUSG00000020262	6786	90	807	1228	11457	2341	1.18871e-256	3.82963e-255	1.18871e-256	3.65307e-255
ENSG00000165300	4444	ENSMUSG00000033214	4806	96	466	836	2891	543	6.89151e-12	1.65174e-11	0.18026	0.235434
ENSG00000196557	8088	ENSMUSG00000024112	9277	84	285	229	5101	940	8.09812e-159	1.38283e-157	6.38724e-95	6.71007e-94
ENSG00000008382	1645	ENSMUSG00000003199	1805	82	232	241	2588	496	2.62213e-50	1.5018e-49	2.46888e-24	8.99592e-24
ENSG00000179399	2889	ENSMUSG00000022112	1844	85	117	129	890	196	1.18699e-34	5.13416e-34	4.34936e-19	1.37577e-18
ENSG00000110888	4531	ENSMUSG00000030309	4000	74	654	774	372	73	1.73843e-185	3.62892e-184	2.57625e-237	7.1243e-236
ENSG00000166762	4386	ENSMUSG00000033486	3209	67	96	55	189	36	0.00096613	0.0015712	1.30637e-07	2.73055e-07
ENSG00000183098	2759	ENSMUSG00000058571	6780	96	42	12	686	134	0.00180406	0.00288012	0.192451	0.250206
ENSG00000133818	2574	ENSMUSG00000055723	2269	100	37	47	461	75	1.48837e-17	4.26034e-17	1.19006e-10	2.8456e-10
ENSG00000080166	2624	ENSMUSG00000022129	2185	78	6	16	9	3	0.121644	0.162399	0.0416919	0.0591967
ENSG00000141985	2465	ENSMUSG00000003200	2012	94	524	552	1268	313	5.77793e-10	1.28939e-09	1.24244e-27	4.88636e-27
ENSG00000035681	3776	ENSMUSG00000028245	3648	87	218	243	1331	233	1.01619e-09	2.2462e-09	0.0248905	0.0362955
ENSG00000186866	5238	ENSMUSG00000020260	2197	92	208	184	931	204	6.30277e-42	3.15956e-41	1.04892e-21	3.5422e-21
ENSG00000129083	3527	ENSMUSG00000030754	3343	99	478	654	2095	455	0.0228533	0.0332521	0.00407023	0.00640854
ENSG00000167670	3343	ENSMUSG00000002835	3308	64	117	145	326	20	0.000634976	0.00104621	1.61027e-08	3.51713e-08
ENSG00000167004	3727	ENSMUSG00000027248	2770	93	454	709	5210	1247	5.23822e-231	1.46111e-229	8.50964e-139	1.30135e-137
ENSG00000116176	1105	ENSMUSG00000033200	1116	69	0	5	113	19	6.16648e-11	1.42821e-10	1.08293e-08	2.3839e-08
ENSG00000182871	6832	ENSMUSG00000001435	7021	71	493	253	274	55	9.51587e-165	1.72069e-163	6.04201e-206	1.41566e-204
ENSG00000167671	1890	ENSMUSG00000019578	3081	80	1591	1743	2731	486	0	0	0	0
ENSG00000129084	2017	ENSMUSG00000030751	1201	95	469	675	1685	391	5.26884e-14	1.3529e-13	0.0229026	0.033574
ENSG00000172236	1404	ENSMUSG00000033825	1109	74	2	0	1	0	0.139693	0.185089	0.095592	0.129834
ENSG00000172236	1404	ENSMUSG00000024173	1157	73	2	0	0	0	0.0517309	0.07222	0.0340872	0.0488549
ENSG00000128886	2352	ENSMUSG00000027246	2115	76	17	27	111	2	0.029995	0.0431273	0.291161	0.367204
ENSG00000198846	4131	ENSMUSG00000041272	3961	94	308	434	931	178	6.27323e-05	0.000110529	1.32238e-14	3.65898e-14
ENSG00000110900	5562	ENSMUSG00000030351	4242	87	92	139	200	39	0.00402739	0.00627869	1.42706e-06	2.83156e-06
ENSG00000167674	2553	ENSMUSG00000002833	2251	78	519	461	3179	601	1.26981e-31	5.15986e-31	1.74478e-08	3.8025e-08
ENSG00000088451	1902	ENSMUSG00000022130	1094	90	30	31	104	19	0.0720542	0.0989139	0.616588	0.729996
ENSG00000178538	2278	ENSMUSG00000041261	5722	98	57	78	317	71	5.09074e-05	9.02872e-05	2.984e-08	6.43327e-08
ENSG00000184716	2686	ENSMUSG00000046110	2551	78	172	182	586	108	0.11423	0.153041	7.66729e-06	1.45803e-05
ENSG00000152749	1621	ENSMUSG00000022131	2846	86	44	77	815	191	3.50443e-12	8.48986e-12	1.82695e-06	3.60321e-06
ENSG00000125285	2504	ENSMUSG00000061517	3094	85	79	93	325	69	0.0929316	0.125964	0.000285128	0.000490436
ENSG00000095917	1063	ENSMUSG00000033825	1109	67	4	2	1	0	0.00537955	0.00830897	0.00232787	0.00374108
ENSG00000095917	1063	ENSMUSG00000024173	1157	68	4	2	0	0	0.00110378	0.00178723	0.00045872	0.000778289
ENSG00000125257	6252	ENSMUSG00000032849	5715	87	78	55	441	156	0.000665425	0.00109451	0.266249	0.337991
ENSG00000104388	4533	ENSMUSG00000047187	2133	98	1087	1820	6347	1261	4.89992877892619e-314	2.0456938077035e-312	1.06672e-173	2.05785e-172
ENSG00000173638	7202	ENSMUSG00000001436	4439	54	228	244	635	113	0.241306	0.307057	0.0294659	0.0425374
ENSG00000167676	6353	ENSMUSG00000002831	5625	58	118	53	157	239	2.33673e-15	6.25091e-15	7.32452e-23	2.56398e-22
ENSG00000140264	3957	ENSMUSG00000074884	3189	73	1358	1137	1099	219	1.5339e-257	4.96655e-256	0	0
ENSG00000214456	2517	ENSMUSG00000011305	2039	71	113	60	48	9	1.02211e-36	4.60976e-36	8.62795e-46	4.79661e-45
ENSG00000171316	10486	ENSMUSG00000041235	10888	94	254	216	921	152	0.0209415	0.0306272	7.13026e-09	1.58551e-08
ENSG00000171236	1780	ENSMUSG00000037095	1351	63	7	0	43	15	0.0998682	0.134808	0.376391	0.464808
ENSG00000152270	6145	ENSMUSG00000030671	6573	80	89	87	447	105	0.290288	0.364795	0.248807	0.317454
ENSG00000167680	3718	ENSMUSG00000001227	3736	89	1759	1895	6450	1059	7.57722e-06	1.41078e-05	4.79818e-43	2.54246e-42
ENSG00000103275	5315	ENSMUSG00000015120	2476	75	664	835	1011	185	4.48128e-06	8.46508e-06	3.78094e-22	1.29355e-21
ENSG00000134873	3273	ENSMUSG00000022132	2591	93	297	349	843	156	0.0425768	0.0601001	8.95147e-09	1.97954e-08
ENSG00000242028	5951	ENSMUSG00000027245	4378	99	372	337	1486	233	1.13555e-06	2.21006e-06	0.839852	0.966844
ENSG00000134874	7631	ENSMUSG00000042156	4163	66	716	763	3118	651	8.06712e-65	5.71199e-64	1.61213e-23	5.75273e-23
ENSG00000134874	7631	ENSMUSG00000067156	2654	26	716	763	0	0	2.8444e-277	1.00332e-275	0	0
ENSG00000140259	2155	ENSMUSG00000068479	4198	99	275	401	557	95	4.7711e-64	3.33787e-63	4.5101e-86	4.32657e-85
ENSG00000140259	2155	ENSMUSG00000048222	3362	99	275	401	403	48	3.96673e-68	2.93332e-67	3.25815e-90	3.2683e-89
ENSG00000186104	1608	ENSMUSG00000030670	1627	88	43	65	14	0	8.54286e-20	2.60504e-19	1.41937e-23	5.07613e-23
ENSG00000092470	4004	ENSMUSG00000027242	5434	71	20	24	169	42	0.084445	0.115106	0.578445	0.690547
ENSG00000175868	2322	ENSMUSG00000030666	826	74	0	4	7	1	0.0465506	0.0653609	0.103997	0.140607
ENSG00000177182	3490	ENSMUSG00000041216	3681	97	200	349	2114	424	9.08606e-42	4.53951e-41	4.33307e-20	1.40841e-19
ENSG00000185361	2186	ENSMUSG00000044469	1359	81	128	190	227	33	0.00112751	0.00182367	3.35202e-08	7.20259e-08
ENSG00000177359	5129	ENSMUSG00000047228	4753	61	3	7	239	41	3.19024e-20	9.86834e-20	1.8296e-15	5.19786e-15
ENSG00000074842	1042	ENSMUSG00000019579	1710	83	250	319	1057	244	2.16919e-10	4.91968e-10	5.70853e-22	1.94305e-21
ENSG00000007516	4793	ENSMUSG00000047507	4383	85	2710	3189	2548	371	0	0	0	0
ENSG00000171877	5332	ENSMUSG00000027238	5193	98	338	468	1617	359	0.00322988	0.00507301	0.147874	0.196036
ENSG00000198363	8468	ENSMUSG00000028207	12106	80	832	1069	4445	822	0.0104434	0.015711	5.34377e-20	1.73023e-19
ENSG00000110680	1482	ENSMUSG00000030669	1402	71	0	0	28	20	0.00344066	0.00539355	0.00980309	0.0149196
ENSG00000183570	2538	ENSMUSG00000001120	2623	91	142	146	2869	425	2.12159e-118	2.67516e-117	8.63316e-76	7.40697e-75
ENSG00000142002	4295	ENSMUSG00000001229	3576	81	279	249	3351	566	3.44384e-127	4.68469e-126	1.28392e-74	1.08423e-73
ENSG00000139146	3166	ENSMUSG00000039985	3302	97	9	4	2	2	1.15136e-05	2.12323e-05	1.75121e-06	3.45725e-06
ENSG00000102580	1952	ENSMUSG00000022136	3329	96	77	89	1338	361	1.22602e-18	3.62148e-18	1.98914e-09	4.51928e-09
ENSG00000007520	1243	ENSMUSG00000015126	1222	75	464	481	612	85	1.17536e-67	8.63538e-67	8.14374e-99	8.86864e-98
ENSG00000102595	5045	ENSMUSG00000042104	6740	77	103	143	1010	164	2.38161e-09	5.19716e-09	0.00185654	0.00300812
ENSG00000166734	4024	ENSMUSG00000060227	4215	89	859	1070	3408	583	0.0282191	0.0406767	1.6153e-18	5.02394e-18
ENSG00000188487	3324	ENSMUSG00000048782	2684	93	3	3	180	22	6.61455e-17	1.85707e-16	7.24808e-13	1.89588e-12
ENSG00000090581	1221	ENSMUSG00000035521	2327	78	691	763	2502	407	1.47768e-62	1.01325e-61	7.66912e-105	8.75629e-104
ENSG00000170456	9668	ENSMUSG00000030313	9926	89	560	903	4159	649	7.07756e-41	3.47584e-40	5.59255e-12	1.40889e-11
ENSG00000137770	6828	ENSMUSG00000033411	5326	97	186	203	694	135	0.0745023	0.102079	0.171706	0.224915
ENSG00000142156	4238	ENSMUSG00000001119	4100	89	1483	956	4016	707	5.9856e-35	2.60531e-34	4.48649e-91	4.53103e-90
ENSG00000104131	2569	ENSMUSG00000027236	5413	96	320	563	499	21	2.25401e-103	2.46437e-102	2.70369e-131	3.89436e-130
ENSG00000104131	2569	ENSMUSG00000043424	792	96	320	563	297	58	9.72216e-05	0.000168899	1.15242e-12	2.98691e-12
ENSG00000185352	1659	ENSMUSG00000053465	1479	94	70	187	565	83	8.81146e-12	2.10356e-11	1.25247e-05	2.35738e-05
ENSG00000110693	9018	ENSMUSG00000051910	8415	96	170	243	872	205	0.000486807	0.000809252	0.803047	0.928514
ENSG00000165621	2285	ENSMUSG00000044819	3732	85	9	22	12	1	0.000682413	0.00112121	0.000116044	0.000205604
ENSG00000139160	6384	ENSMUSG00000039958	2496	77	172	298	82	12	3.12443e-21	9.92036e-21	9.45501e-31	3.97835e-30
ENSG00000139793	4896	ENSMUSG00000022139	2454	94	1278	1747	4611	1050	1.63729e-76	1.33879e-75	1.07958e-21	3.64511e-21
ENSG00000141965	3844	ENSMUSG00000043683	3302	88	499	607	2154	388	5.02686e-05	8.91967e-05	0.196019	0.254469
ENSG00000141965	3844	ENSMUSG00000078157	3274	85	499	607	38	6	7.03792e-273	2.41211e-271	1.62265288371736e-317	6.4538848192399e-316
ENSG00000185942	477	ENSMUSG00000055761	6951	98	8	9	186	20	0.0153553	0.022736	0.00353816	0.00559999
ENSG00000142173	4802	ENSMUSG00000020241	6008	91	324	89	1035	279	5.73222e-13	1.4266e-12	1.4057e-27	5.51832e-27
ENSG00000104133	7823	ENSMUSG00000033396	7671	76	498	478	1304	135	1.87638e-15	5.03058e-15	8.60048e-36	4.02341e-35
ENSG00000137563	1488	ENSMUSG00000073987	1996	69	69	139	257	34	0.0054513	0.0084138	5.76805e-06	1.10623e-05
ENSG00000151743	2108	ENSMUSG00000068250	1868	73	215	463	223	38	3.78126e-37	1.72346e-36	4.87208e-52	2.99261e-51
ENSG00000127666	2702	ENSMUSG00000047123	2992	54	180	167	272	68	1.72097e-27	6.41093e-27	8.01094e-40	4.0389e-39
ENSG00000137561	2294	ENSMUSG00000073988	3488	89	13	15	102	20	0.500965	0.603421	0.88093	1
ENSG00000197599	2591	ENSMUSG00000059562	2417	63	19	13	3	0	7.63404e-11	1.7624e-10	1.51081e-12	3.9001e-12
ENSG00000229474	1950	ENSMUSG00000027233	2434	66	3	3	4	2	0.0903271	0.122623	0.0513077	0.072124
ENSG00000166710	1022	ENSMUSG00000060802	860	63	2117	1776	2121	1116	0	0	0	0
ENSG00000105355	2236	ENSMUSG00000024197	2152	75	267	134	543	99	1.26855e-17	3.63705e-17	1.97023e-31	8.41648e-31
ENSG00000185728	1810	ENSMUSG00000047213	4994	94	190	286	2487	520	0.0650931	0.0898814	0.112306	0.151155
ENSG00000103249	4246	ENSMUSG00000036636	4063	95	1025	852	2679	528	2.25512e-27	8.37492e-27	1.35054e-67	1.03023e-66
ENSG00000125249	4349	ENSMUSG00000051615	4191	99	1299	2081	4787	785	0.0171906	0.0253525	1.65758e-25	6.21193e-25
ENSG00000065150	7543	ENSMUSG00000030662	4507	96	1311	2497	5881	1116	1.73271e-96	1.75633e-95	3.48922e-30	1.45047e-29
ENSG00000180828	3368	ENSMUSG00000025128	3105	80	54	84	1263	238	9.93609e-69	7.39848e-68	1.35641e-46	7.63967e-46
ENSG00000110696	3982	ENSMUSG00000030663	1479	93	557	922	1869	377	5.37336e-67	3.90919e-66	1.56876e-29	6.44371e-29
ENSG00000205784	1638	ENSMUSG00000073380	1054	67	3	2	4	0	0.400942	0.491952	0.193196	0.251125
ENSG00000172817	2395	ENSMUSG00000039519	2166	65	43	40	343	138	3.64162e-07	7.2562e-07	0.00143439	0.00234218
ENSG00000160282	2141	ENSMUSG00000001155	1933	76	78	25	0	1	2.64629e-53	1.59255e-52	1.69279e-60	1.17704e-59
ENSG00000166689	4892	ENSMUSG00000045659	4547	89	106	67	966	216	3.76876e-21	1.19387e-20	2.38911e-10	5.63121e-10
ENSG00000104442	2637	ENSMUSG00000027599	1615	98	258	409	1401	280	1.61819e-34	6.97271e-34	4.70889e-15	1.31955e-14
ENSG00000100726	3311	ENSMUSG00000024170	3531	75	296	243	914	185	3.08223e-07	6.15363e-07	2.87492e-18	8.87452e-18
ENSG00000185880	1901	ENSMUSG00000033368	1758	79	57	69	1	1	5.9278e-38	2.75047e-37	3.25629e-43	1.72924e-42
ENSG00000066855	2759	ENSMUSG00000027601	3754	66	51	61	243	47	0.289969	0.364417	0.00715473	0.0110182
ENSG00000110700	529	ENSMUSG00000066362	456	100	311	346	759	48	6.40601e-08	1.31886e-07	1.65299e-19	5.28225e-19
ENSG00000167014	1281	ENSMUSG00000027229	2115	77	0	0	0	0	1	1	1	1
ENSG00000160284	2333	ENSMUSG00000009115	1332	85	177	78	6	1	5.70405e-84	5.09516e-83	1.75911e-98	1.91246e-97
ENSG00000127663	5833	ENSMUSG00000024201	4704	80	501	501	3791	728	7.46332e-82	6.53379e-81	1.65879e-36	7.88792e-36
ENSG00000140263	2566	ENSMUSG00000027227	2352	82	76	87	400	90	0.00681664	0.0104311	0.624868	0.738623
ENSG00000187535	5388	ENSMUSG00000024169	5535	81	398	306	1508	234	0.0509039	0.0711271	1.55551e-10	3.6984e-10
ENSG00000140279	6532	ENSMUSG00000068452	5809	83	1	2	19	0	0.0986044	0.133177	0.233453	0.299545
ENSG00000011405	8283	ENSMUSG00000030660	5457	88	539	549	702	149	9.72316e-36	4.30877e-35	8.18107e-63	5.87663e-62
ENSG00000205268	5008	ENSMUSG00000069094	6487	94	181	179	1237	224	0.00171219	0.00273683	0.841366	0.96836
ENSG00000160285	4680	ENSMUSG00000033105	4658	85	1248	1030	1369	241	1.3858e-228	3.81589e-227	1.66787174788734e-318	6.68878867640107e-317
ENSG00000105426	7347	ENSMUSG00000013236	7047	92	2533	3560	28448	5256	0	0	0	0
ENSG00000140274	1979	ENSMUSG00000027225	1592	78	0	0	0	0	1	1	1	1
ENSG00000152767	6289	ENSMUSG00000025555	5044	91	774	814	3938	671	1.85218e-30	7.3577e-30	1.31675e-05	2.47451e-05
ENSG00000070081	1633	ENSMUSG00000030659	1655	86	101	178	482	96	0.248278	0.315323	0.230463	0.296022
ENSG00000147570	1380	ENSMUSG00000027606	1259	88	0	1	0	0	1	1	1	1
ENSG00000131634	1850	ENSMUSG00000024168	2022	88	128	83	311	63	1.92924e-08	4.06765e-08	5.80464e-15	1.62285e-14
ENSG00000140254	2037	ENSMUSG00000027224	3108	57	2	1	1	0	0.0513019	0.0716573	0.0330357	0.0474181
ENSG00000147573	2865	ENSMUSG00000060913	1787	84	3	1	4	0	0.408429	0.500344	0.203791	0.263992
ENSG00000160294	6785	ENSMUSG00000001150	6423	78	901	1028	2990	519	2.67864e-05	4.83275e-05	6.64102e-27	2.56896e-26
ENSG00000007545	7814	ENSMUSG00000038002	7563	84	444	445	2389	439	2.40183e-09	5.24069e-09	0.490856	0.594278
ENSG00000137857	5820	ENSMUSG00000033268	5267	91	54	27	9	4	1.05156e-27	3.93166e-27	1.69892e-32	7.44e-32
ENSG00000102572	6551	ENSMUSG00000063410	2116	92	725	1051	1296	277	1.40706e-10	3.21724e-10	0.503177	0.607673
ENSG00000178591	587	ENSMUSG00000074680	561	32	0	0	0	0	1	1	1	1
ENSG00000125788	655	ENSMUSG00000027468	628	28	0	0	0	0	1	1	1	1
ENSG00000187486	3409	ENSMUSG00000070561	1173	95	215	332	803	104	2.18767e-42	1.10441e-41	1.67994e-22	5.81438e-22
ENSG00000185982	282	ENSMUSG00000049560	690	50	0	0	0	0	1	1	1	1
ENSG00000182362	1072	ENSMUSG00000033126	4520	76	22	70	210	63	0.0126342	0.01886	0.000449189	0.000762654
ENSG00000125903	698	ENSMUSG00000074681	624	42	0	0	2	2	1	1	1	1
ENSG00000206053	3850	ENSMUSG00000024165	2933	69	125	146	157	34	1.48058e-13	3.74554e-13	6.90609e-21	2.28822e-20
ENSG00000206053	3850	ENSMUSG00000043859	543	65	125	146	0	1	2.71349e-25	9.58724e-25	3.10216e-31	1.31936e-30
ENSG00000147571	1409	ENSMUSG00000049796	1240	76	4	132	143	13	6.28154e-11	1.45451e-10	4.51898e-08	9.66602e-08
ENSG00000196476	1861	ENSMUSG00000032680	1687	49	103	101	95	13	1.12735e-21	3.62471e-21	3.76599e-29	1.53256e-28
ENSG00000006071	4981	ENSMUSG00000040136	4952	95	962	674	1781	376	1.02943e-79	8.7331e-79	3.25635e-134	4.80497e-133
ENSG00000179041	1704	ENSMUSG00000061024	1993	90	109	144	770	140	0.000116475	0.000201365	0.260058	0.330589
ENSG00000138834	5651	ENSMUSG00000024163	5567	93	4878	4682	23878	4859	7.90833e-13	1.95985e-12	7.90833e-13	2.06355e-12
ENSG00000147576	2409	ENSMUSG00000025911	3239	89	221	242	491	89	5.12369e-26	1.84675e-25	3.61513e-40	1.82933e-39
ENSG00000088386	3370	ENSMUSG00000025557	3123	85	0	0	4	1	0.586888	0.697525	1	1
ENSG00000160298	4740	ENSMUSG00000009114	1705	40	41	33	22	9	8.78114e-05	0.00015307	7.25474e-07	1.45986e-06
ENSG00000177732	4627	ENSMUSG00000051817	4172	94	242	290	1109	194	0.00273439	0.00431411	0.448594	0.546466
ENSG00000125841	2570	ENSMUSG00000059361	1455	57	1366	2654	3476	728	0.00666724	0.0102138	5.68333e-08	1.20923e-07
ENSG00000138606	2774	ENSMUSG00000033256	2237	57	151	205	1211	279	4.65669e-30	1.82844e-29	1.30328e-14	3.60717e-14
ENSG00000088387	9834	ENSMUSG00000025558	8117	91	1625	1887	6642	1442	1.61905e-11	3.83109e-11	0.00456341	0.00714372
ENSG00000101255	2835	ENSMUSG00000032715	2026	68	24	64	22	9	0.000112386	0.000194487	2.38023e-06	4.66772e-06
ENSG00000160299	10580	ENSMUSG00000001151	9530	53	1156	861	2215	386	1.60381e-68	1.19054e-67	6.83498e-127	9.49139e-126
ENSG00000169085	3513	ENSMUSG00000067879	3256	82	1725	2952	10728	1625	2.69244e-42	1.35746e-41	2.69244e-42	1.40472e-41
ENSG00000125826	3424	ENSMUSG00000027466	2659	91	626	375	3780	717	2.37179e-56	1.48901e-55	2.3558e-19	7.4996e-19
ENSG00000137860	2459	ENSMUSG00000027219	3927	80	1	1	2	0	0.345763	0.429454	0.282167	0.356653
ENSG00000137860	2459	ENSMUSG00000079071	3740	76	1	1	0	0	0.13757	0.182564	0.109279	0.147398
ENSG00000185697	4903	ENSMUSG00000025912	3558	92	40	30	92	20	0.161003	0.211354	0.0068357	0.0105446
ENSG00000006611	3323	ENSMUSG00000030838	3149	92	100	49	6	4	3.73226e-61	2.50502e-60	2.44895e-70	1.94968e-69
ENSG00000171766	2598	ENSMUSG00000027199	2389	85	1079	1375	3476	622	4.30742e-06	8.14781e-06	8.25557e-32	3.55096e-31
ENSG00000160305	7471	ENSMUSG00000020231	6291	93	590	517	4208	1071	1.53616e-71	1.18397e-70	4.15628e-28	1.65242e-27
ENSG00000105428	1442	ENSMUSG00000044526	984	38	2	2	0	0	0.0687927	0.0946787	0.0461094	0.0651531
ENSG00000130254	3409	ENSMUSG00000042625	5570	70	788	555	4358	866	6.73339e-07	1.32596e-06	1.98901e-29	8.14739e-29
ENSG00000174718	6228	ENSMUSG00000032712	6519	44	194	168	505	115	9.32222e-09	1.98917e-08	1.58e-17	4.77882e-17
ENSG00000166920	917	ENSMUSG00000033213	1203	72	1	0	5	0	1	1	0.549739	0.659413
ENSG00000175073	9948	ENSMUSG00000045210	9749	95	377	551	3120	635	4.49243e-47	2.44754e-46	1.20264e-18	3.75254e-18
ENSG00000104154	7157	ENSMUSG00000005802	5482	92	255	343	2536	506	3.4621e-92	3.3714e-91	5.62839e-52	3.45387e-51
ENSG00000151746	3592	ENSMUSG00000003452	9971	95	147	149	1408	270	0.0447137	0.0629417	1.43822e-06	2.85283e-06
ENSG00000104164	4105	ENSMUSG00000005804	3484	86	442	878	973	215	5.93877e-15	1.56976e-14	3.02782e-33	1.35168e-32
ENSG00000160633	2996	ENSMUSG00000071054	2929	85	776	933	5120	1022	5.76816e-42	2.89531e-41	8.84712e-10	2.03929e-09
ENSG00000137767	1940	ENSMUSG00000005803	2263	86	57	36	141	29	6.37329e-05	0.0001122	3.89807e-08	8.35548e-08
ENSG00000139132	9899	ENSMUSG00000022788	3211	84	241	217	449	87	2.66864e-05	4.81517e-05	0.406445	0.499116
ENSG00000137872	6559	ENSMUSG00000027200	7187	94	621	808	3407	608	5.57063e-06	1.04585e-05	0.123118	0.164948
ENSG00000087470	4717	ENSMUSG00000022789	4185	90	1218	2217	7017	1595	1.35084e-53	8.14721e-53	2.71594e-10	6.379e-10
ENSG00000188162	10439	ENSMUSG00000009487	10039	81	39	3	15	0	2.38479e-16	6.58825e-16	1.09154e-19	3.50548e-19
ENSG00000160310	4312	ENSMUSG00000020230	2140	88	1132	1436	2629	481	0.000346918	0.000581455	0.00016306	0.000285916
ENSG00000174917	900	ENSMUSG00000049760	494	87	279	254	1265	254	2.71375e-29	1.04998e-28	1.01179e-11	2.52392e-11
ENSG00000129152	1803	ENSMUSG00000009471	1854	87	0	0	7	1	0.359735	0.445206	0.604683	0.717792
ENSG00000125875	4466	ENSMUSG00000027465	3726	87	581	815	2533	481	1.44418e-07	2.92805e-07	0.577973	0.690069
ENSG00000104205	4313	ENSMUSG00000025915	2772	96	148	146	334	79	0.11327	0.151849	3.185e-05	5.83343e-05
ENSG00000129159	8365	ENSMUSG00000058975	13110	99	1218	1574	12637	2452	1.12722e-193	2.5219e-192	1.12722e-193	2.46205e-192
ENSG00000101266	4531	ENSMUSG00000074698	4247	95	510	850	2146	399	0.0839191	0.11443	0.000427926	0.000727513
ENSG00000129158	1562	ENSMUSG00000030839	1808	73	459	522	762	143	2.59032e-63	1.79466e-62	3.16982e-94	3.30489e-93
ENSG00000130255	600	ENSMUSG00000066629	384	98	774	703	55	0	0	0	0	0
ENSG00000129167	1425	ENSMUSG00000040046	2187	84	1	2	5	1	0.585458	0.696187	0.497644	0.601705
ENSG00000213005	609	ENSMUSG00000020415	1766	67	5	18	750	3	7.46748e-20	2.28108e-19	1.71412e-14	4.7206e-14
[truncated: 17,331 more rows]
