# Supplementary material for: A statistical normalization method and differential expression analysis for RNA-seq data between different species
Source: BMC Bioinformatics. 2019 Mar 29;20:163. doi: 10.1186/s12859-019-2745-1 (PMC6441199; doi:10.1186/s12859-019-2745-1)
Supplement: Supplementary file 9 — The details for 140 and 123 differentially expressed orthologous transcripts detected by the Median and the SCBN method respectively. (XLSX 24 KB) [file 12859_2019_2745_MOESM9_ESM.xlsx]

## Sheet: Median method
Ensembl.Gene.ID	Mouse.Ensembl.Gene.ID	Summary
ENSG00000003096	ENSMUSG00000036782	unrelated
ENSG00000005379	ENSMUSG00000034156	unknown
ENSG00000006283	ENSMUSG00000020866	unrelated
ENSG00000006715	ENSMUSG00000041236	unrelated
ENSG00000008128	ENSMUSG00000029062	These two genes are frequently deleted or altered in neuroblastoma.
ENSG00000008300	ENSMUSG00000023473	The encoded protein may be involved in the regulation of contact-dependent neurite growth and may play a role in tumor formation.
ENSG00000023171	ENSMUSG00000040111	unknown
ENSG00000025039	ENSMUSG00000028278	unrelated
ENSG00000036257	ENSMUSG00000004364	Mutations in this gene are a cause of type 2E pseudohypoaldosteronism.
ENSG00000044574	ENSMUSG00000026864	unrelated
ENSG00000048828	ENSMUSG00000038014	unknown
ENSG00000058063	ENSMUSG00000037400	unrelated
ENSG00000061676	ENSMUSG00000027002	unknown
ENSG00000065029	ENSMUSG00000024220	unknown
ENSG00000070961	ENSMUSG00000019943	unrelated
ENSG00000071537	ENSMUSG00000020964	unrelated
ENSG00000072195	ENSMUSG00000026207	Mutations in this gene are associated with centronuclear myopathy 5.
ENSG00000077044	ENSMUSG00000070738	unrelated
ENSG00000078725	ENSMUSG00000028351	This gene is located within a chromosomal region that shows loss of heterozygosity in some bladder cancers. It contains a 5' CpG island that may be a frequent target of hypermethylation, and it may undergo hypermethylation-based silencing in some bladder cancers.
ENSG00000079841	ENSMUSG00000041670	Mutations have suggested a role cognition and have been identified as the cause of cone-rod dystrophy type 7.
ENSG00000080845	ENSMUSG00000061689	unrelated
ENSG00000082153	ENSMUSG00000051223	unknown
ENSG00000082458	ENSMUSG00000000881	Mutations in this gene have been associated with X-linked mental retardation.
ENSG00000089199	ENSMUSG00000027350	unrelated
ENSG00000099797	ENSMUSG00000031708	unrelated
ENSG00000100302	ENSMUSG00000034472	This protein also binds to mutant huntingtin (mHtt), the protein mutated in Huntington disease (HD). Sumoylation of mHTT by this protein may cause degeneration of the striatum. The protein functions as an activator of mechanistic target of rapamycin 1 (mTOR1), which in turn plays a role in myelination, axon growth and regeneration. Reduced levels of mRNA expressed by this gene were found in HD pa…
ENSG00000100346	ENSMUSG00000022416	unrelated
ENSG00000100731	ENSMUSG00000021140	This gene encodes an evolutionarily conserved transmembrane protein similar to the pecanex protein in Drosophila. The fly protein is a component of the Notch signaling pathway, which functions in several developmental processes.
ENSG00000101126	ENSMUSG00000051149	Vasoactive intestinal peptide is a neuroprotective factor that has a stimulatory effect on the growth of some tumor cells and an inhibitory effect on others. This gene encodes a protein that is upregulated by vasoactive intestinal peptide and may be involved in its stimulatory effect on certain tumor cells.
ENSG00000103035	ENSMUSG00000039067	unrelated
ENSG00000103512	ENSMUSG00000030835	The protein encoded by one of these genes has been identified as part of a protein complex that participates in the Nodal signaling pathway during vertebrate development.
ENSG00000104388	ENSMUSG00000047187	unrelated
ENSG00000104885	ENSMUSG00000061589	unrelated
ENSG00000106460	ENSMUSG00000029571	unknown
ENSG00000106682	ENSMUSG00000040731	This gene is deleted in Williams syndrome, a multisystem developmental disorder caused by the deletion of contiguous genes at 7q11.23.
ENSG00000108395	ENSMUSG00000018548	This gene encodes a member of the tripartite motif (TRIM) family, whose members are involved in diverse cellular functions such as developmental patterning and oncogenesis. The gene mutations are associated with mulibrey (muscle-liver-brain-eye) nanism, an autosomal recessive disorder that involves several tissues of mesodermal origin.
ENSG00000111490	ENSMUSG00000052302	unknown
ENSG00000111707	ENSMUSG00000066900	unrelated
ENSG00000111752	ENSMUSG00000040669	unrelated
ENSG00000111775	ENSMUSG00000041697	unrelated
ENSG00000113360	ENSMUSG00000022191	Somatic mutations in this gene have been observed in human patients with kidney cancer.
ENSG00000113645	ENSMUSG00000018849	unrelated
ENSG00000114646	ENSMUSG00000032482	unrelated
ENSG00000115252	ENSMUSG00000059173	unrelated
ENSG00000115661	ENSMUSG00000026201	unknown
ENSG00000115993	ENSMUSG00000026028	unknown
ENSG00000116141	ENSMUSG00000026620	unknown
ENSG00000116209	ENSMUSG00000028618	Overexpression of this protein has been found to promote apoptosis in a glioma cell line.
ENSG00000118276	ENSMUSG00000056124	unrelated
ENSG00000118473	ENSMUSG00000028524	unrelated
ENSG00000119138	ENSMUSG00000033863	unrelated
ENSG00000119682	ENSMUSG00000042350	unknown
ENSG00000119927	ENSMUSG00000024978	unrelated
ENSG00000121067	ENSMUSG00000057522	unrelated
ENSG00000121905	ENSMUSG00000028785	unrelated
ENSG00000122042	ENSMUSG00000001687	unknown
ENSG00000125741	ENSMUSG00000052214	Mutations in this gene have been shown to result in 3-methylglutaconic aciduria type III and autosomal dominant optic atrophy and cataract.
ENSG00000126583	ENSMUSG00000078816	It has been demonstrated that several neuronal functions, including long term potentiation (LTP) and long term depression (LTD), specifically require this kinase. Knockout studies in mice also suggest that this kinase may be involved in neuropathic pain development. Defects in this protein have been associated with neurodegenerative disorder spinocerebellar ataxia-14 (SCA14).
ENSG00000127152	ENSMUSG00000048251	This gene encodes a C2H2-type zinc finger protein and is closely related to BCL11A, a gene whose translocation may be associated with B-cell malignancies.
ENSG00000127863	ENSMUSG00000060548	This receptor is capable of inducing apoptosis by a caspase-independent mechanism, and it is thought to play an essential role in embryonic development.
ENSG00000128564	ENSMUSG00000037428	unknown
ENSG00000129968	ENSMUSG00000003346	unknown
ENSG00000131828	ENSMUSG00000031299	Mutations in this gene are associated with pyruvate dehydrogenase E1-alpha deficiency and X-linked Leigh syndrome.
ENSG00000133275	ENSMUSG00000003345	unknown
ENSG00000134198	ENSMUSG00000027858	unrelated
ENSG00000134202	ENSMUSG00000004032	Mutations of this class mu gene have been linked with a slight increase in a number of cancers, likely due to exposure with environmental toxins.
ENSG00000135049	ENSMUSG00000021557	unrelated
ENSG00000136367	ENSMUSG00000040721	unknown
ENSG00000137942	ENSMUSG00000039735	unrelated
ENSG00000138641	ENSMUSG00000029804	Mutations in this gene have been associated with colorectal and gastric carcinomas.
ENSG00000138660	ENSMUSG00000074238	unknown
ENSG00000142197	ENSMUSG00000022946	unknown
ENSG00000143502	ENSMUSG00000038576	unknown
ENSG00000144136	ENSMUSG00000027397	The encoded protein is also a retroviral receptor, causing human cells to be susceptible to infection by gibbon ape leukemia virus, simian sarcoma-associated virus, feline leukemia virus subgroup B, and 10A1 murine leukemia virus.
ENSG00000144674	ENSMUSG00000038708	unrelated
ENSG00000145391	ENSMUSG00000037111	unknown
ENSG00000149256	ENSMUSG00000048078	Defects in this gene have been associated with hereditary essential tremor-5.
ENSG00000149575	ENSMUSG00000070304	Defects in this gene can be a cause of Brugada Syndrome, atrial fibrillation, or sudden infant death syndrome.
ENSG00000151150	ENSMUSG00000069601	unrelated
ENSG00000151229	ENSMUSG00000036298	unknown
ENSG00000151247	ENSMUSG00000028156	This gene acts as a proto-oncogene, and its expression and activation is associated with transformation and tumorigenesis.
ENSG00000151967	ENSMUSG00000027777	unknown
ENSG00000152465	ENSMUSG00000026643	The encoded protein catalyzes the addition of a myristoyl group to the N-terminal glycine residue of many signaling proteins, including the human immunodeficiency virus type 1 (HIV-1) proteins, Gag and Nef.
ENSG00000153107	ENSMUSG00000014355	unrelated
ENSG00000154556	ENSMUSG00000031626	unrelated
ENSG00000155097	ENSMUSG00000022295	unrelated
ENSG00000156384	ENSMUSG00000025066	unknown
ENSG00000156642	ENSMUSG00000032336	unrelated
ENSG00000157350	ENSMUSG00000031749	unrelated
ENSG00000161057	ENSMUSG00000028932	This subunit has been shown to interact with several of the basal transcription factors so, in addition to participation in proteasome functions, this subunit may participate in the regulation of transcription. This subunit may also compete with PSMC3 for binding to the HIV tat protein to regulate the interaction between the viral protein and the transcription complex.
ENSG00000163131	ENSMUSG00000038642	unrelated
ENSG00000163590	ENSMUSG00000027784	unrelated
ENSG00000164114	ENSMUSG00000033900	unrelated
ENSG00000165219	ENSMUSG00000026867	unknown
ENSG00000165271	ENSMUSG00000028430	unrelated
ENSG00000165521	ENSMUSG00000051166	unknown
ENSG00000165671	ENSMUSG00000021488	Mutations of this gene have been associated with Sotos syndrome and Weaver syndrome. One version of childhood acute myeloid leukemia is the result of a cryptic translocation with the breakpoints occurring within nuclear receptor-binding Su-var, enhancer of zeste, and trithorax domain protein 1 on chromosome 5 and nucleoporin, 98-kd on chromosome 11.
ENSG00000165689	ENSMUSG00000026927	unknown
ENSG00000165757	ENSMUSG00000033960	Naturally occurring mutations in this gene are associated with coronary artery disease, late onset alzheimer disease, and emphysema distribution.
ENSG00000166068	ENSMUSG00000027351	Defects in this gene are a cause of neurofibromatosis type 1-like syndrome (NFLS).
ENSG00000166326	ENSMUSG00000027189	unrelated
ENSG00000166411	ENSMUSG00000032279	unrelated
ENSG00000167004	ENSMUSG00000027248	unrelated
ENSG00000167535	ENSMUSG00000003352	unrelated
ENSG00000167588	ENSMUSG00000023019	Mutations in this gene are a cause of transient infantile hypertriglyceridemia.
ENSG00000168769	ENSMUSG00000040943	The encoded protein is involved in myelopoiesis, and defects in this gene have been associated with several myeloproliferative disorders.
ENSG00000169282	ENSMUSG00000027827	unrelated
ENSG00000172046	ENSMUSG00000006676	unrelated
ENSG00000172346	ENSMUSG00000042109	unknown
ENSG00000173406	ENSMUSG00000028519	The laminar organization of multiple neuronal types in the cerebral cortex is required for normal cognitive function. In mice, the disabled-1 gene plays a central role in brain development, directing the migration of cortical neurons past previously formed neurons to reach their proper layer.
ENSG00000174460	ENSMUSG00000031428	Variation in this gene may be associated with X-linked cognitive disability.
ENSG00000175854	ENSMUSG00000044627	unknown
ENSG00000176340	ENSMUSG00000035885	unrelated
ENSG00000176407	ENSMUSG00000055239	unknown
ENSG00000179314	ENSMUSG00000020811	unknown
ENSG00000179938	ENSMUSG00000002546	unknown
ENSG00000180957	ENSMUSG00000050017	unrelated
ENSG00000181789	ENSMUSG00000030058	unknown
ENSG00000181982	ENSMUSG00000051719	unknown
ENSG00000183172	ENSMUSG00000022452	unrelated
ENSG00000184206	ENSMUSG00000002546	unknown
ENSG00000184408	ENSMUSG00000060882	unrelated
ENSG00000186106	ENSMUSG00000048307	unrelated
ENSG00000186399	ENSMUSG00000002546	unknown
ENSG00000186472	ENSMUSG00000061601	Variations in this gene have been associated with bipolar disorder and major depressive disorder.
ENSG00000186479	ENSMUSG00000021719	Polymorphisms in this gene may be associated with risk of aspirin-exacerbated respiratory disease.
ENSG00000187398	ENSMUSG00000063297	This protein is deleted in some patients with Wilms tumor-Aniridia-Genitourinary anomalies-mental Retardation (WAGR) syndrome.
ENSG00000188234	ENSMUSG00000055013	unknown
ENSG00000188626	ENSMUSG00000002546	unknown
ENSG00000196230	ENSMUSG00000001525	Mutations in this gene cause cortical dysplasia, complex, with other brain malformations 6.
ENSG00000196497	ENSMUSG00000002319	unknown
ENSG00000196642	ENSMUSG00000015087	Overexpression of this gene may play a role in breast cancer tumorigenesis
ENSG00000196814	ENSMUSG00000038740	Depletion and overexpression of this and related protein (MVB12A) inhibit HIV-1 infectivity and induce unusual viral assembly defects, indicating a role for MVB12 subunits in regulating ESCRT-mediated virus budding.
ENSG00000197122	ENSMUSG00000027646	This proto-oncogene may play a role in the regulation of embryonic development and cell growth. Mutations in this gene could be involved in the malignant progression of colon cancer.
ENSG00000198612	ENSMUSG00000034432	unrelated
ENSG00000198626	ENSMUSG00000021313	Mutations in this gene are associated with stress-induced polymorphic ventricular tachycardia and arrhythmogenic right ventricular dysplasia.
ENSG00000198889	ENSMUSG00000045284	unrelated
ENSG00000204962	ENSMUSG00000079714	unrelated
ENSG00000205358	ENSMUSG00000031762	unknown
ENSG00000240891	ENSMUSG00000087141	unknown

## Sheet: SCBN method
Ensembl.Gene.ID	Mouse.Ensembl.Gene.ID	Summary
ENSG00000026025	ENSMUSG00000026728	Mutations in this gene are associated with congenital cataracts in human patients.
ENSG00000031698	ENSMUSG00000068739	unrelated
ENSG00000054690	ENSMUSG00000060716	unknowm
ENSG00000063438	ENSMUSG00000021575	The protein encoded by this gene participates in the aryl hydrocarbon receptor (AhR) signaling cascade, which mediates dioxin toxicity, and is involved in regulation of cell growth and differentiation.
ENSG00000064393	ENSMUSG00000061436	unrelated
ENSG00000066923	ENSMUSG00000036928	A mutation in this gene is associated with premature ovarian failure.
ENSG00000067606	ENSMUSG00000029053	unrelated
ENSG00000076554	ENSMUSG00000027506	unknowm
ENSG00000078668	ENSMUSG00000008892	unrelated
ENSG00000080573	ENSMUSG00000004098	Mutations in this gene are thought to be responsible for the symptoms of a subset of patients with Ehlers-Danlos syndrome type III.
ENSG00000080822	ENSMUSG00000022744	unknowm
ENSG00000085063	ENSMUSG00000068686	Mutations in this gene cause CD59 deficiency, a disease resulting in hemolytic anemia and thrombosis, and which causes cerebral infarction.
ENSG00000085063	ENSMUSG00000032679	Mutations in this gene cause CD59 deficiency, a disease resulting in hemolytic anemia and thrombosis, and which causes cerebral infarction.
ENSG00000087250	ENSMUSG00000031760	unknowm
ENSG00000099365	ENSMUSG00000030806	Mutations in this gene have been identified as one cause of fever-associated epilepsy syndromes. A possible link between this gene and Parkinson's disease has also been suggested.
ENSG00000100284	ENSMUSG00000042870	This gene was identified as a target of the v-myb oncogene.
ENSG00000100604	ENSMUSG00000021194	unrelated
ENSG00000100605	ENSMUSG00000057963	Disruptions in this gene are thought to be associated with neural tube defects.
ENSG00000100650	ENSMUSG00000021134	unrelated
ENSG00000102316	ENSMUSG00000025268	This gene may also be involved in several types of cancer, including breast cancer and melanoma.
ENSG00000105290	ENSMUSG00000006651	unrelated
ENSG00000105499	ENSMUSG00000033847	unrelated
ENSG00000105642	ENSMUSG00000002908	unrelated
ENSG00000105696	ENSMUSG00000035964	unrelated
ENSG00000106123	ENSMUSG00000029869	Expression of this gene is downregulated during tumor progression, suggesting that the protein may suppress tumor invasion and metastasis.
ENSG00000106771	ENSMUSG00000055296	unknowm
ENSG00000107551	ENSMUSG00000042129	The function of this gene has not yet been determined but may involve a role in tumor suppression.
ENSG00000108551	ENSMUSG00000049892	Epigenetic inactivation of this gene is closely correlated with resistance to dexamethasone in multiple myeloma cells.
ENSG00000111276	ENSMUSG00000003031	Mutations in this gene are associated with multiple endocrine neoplasia type IV (MEN4).
ENSG00000111540	ENSMUSG00000000711	unknowm
ENSG00000111639	ENSMUSG00000030335	unrelated
ENSG00000112306	ENSMUSG00000061983	Increased expression of this gene in colorectal cancers compared to matched normal colonic mucosa has been observed.
ENSG00000113657	ENSMUSG00000024501	unknowm
ENSG00000115756	ENSMUSG00000073157	unrelated
ENSG00000115756	ENSMUSG00000073159	unrelated
ENSG00000116133	ENSMUSG00000034926	Missense mutations in this gene have been associated with desmosterolosis. Also, reduced expression of the gene occurs in the temporal cortex of Alzheimer disease patients and overexpression has been observed in adrenal gland cancer cells.
ENSG00000116288	ENSMUSG00000028964	Defects in this gene are the cause of autosomal recessive early-onset Parkinson disease 7. Two transcript variants encoding the same protein have been identified for this gene.
ENSG00000116786	ENSMUSG00000028917	Naturally occurring mutations in this gene lead to abnormal localization of lysosomes, impaired autophagy flux and are associated with recessive dilated cardiomyopathy and left ventricular noncompaction.
ENSG00000118898	ENSMUSG00000039457	unrelated
ENSG00000119335	ENSMUSG00000078159	This protein can also enhance DNA replication of the adenovirus genome.
ENSG00000121067	ENSMUSG00000074432	unrelated
ENSG00000123240	ENSMUSG00000026672	Optineurin may play a role in normal-tension glaucoma and adult-onset primary open angle glaucoma. Optineurin interacts with adenovirus E3-14.7K protein and may utilize tumor necrosis factor-alpha or Fas-ligand pathways to mediate apoptosis, inflammation or vasoconstriction.
ENSG00000123472	ENSMUSG00000028710	unrelated
ENSG00000124134	ENSMUSG00000040164	unrelated
ENSG00000124702	ENSMUSG00000063576	unrelated
ENSG00000124942	ENSMUSG00000069833	The encoded protein may play a role in such diverse processes as blood-brain barrier formation, cell structure and migration, cardiac calcium channel regulation, and tumor metastasis.
ENSG00000125534	ENSMUSG00000016344	unknowm
ENSG00000125868	ENSMUSG00000015932	unrelated
ENSG00000126247	ENSMUSG00000001794	This gene is a member of the calpain small subunit family.Calpains have been implicated in neurodegenerative processes, such as myotonic dystrophy.
ENSG00000126945	ENSMUSG00000045427	This gene is thought to be involved in Fabray disease and X-linked agammaglobulinemia phenotype.
ENSG00000128335	ENSMUSG00000057346	unrelated
ENSG00000129355	ENSMUSG00000066860	unrelated
ENSG00000130255	ENSMUSG00000066629	unrelated
ENSG00000133943	ENSMUSG00000021185	unknowm
ENSG00000134590	ENSMUSG00000051851	unknowm
ENSG00000134779	ENSMUSG00000024269	unrelated
ENSG00000135052	ENSMUSG00000021556	The expression of this gene has been observed to be upregulated in response to viral infection.
ENSG00000135164	ENSMUSG00000058670	This gene is hemizygously deleted in approximately 40% of human non-small-cell lung cancer and is a potential prognostic and gene-therapy target for non-small-cell lung cancer.
ENSG00000135744	ENSMUSG00000031980	The protein is involved in maintaining blood pressure and in the pathogenesis of essential hypertension and preeclampsia. Mutations in this gene are associated with susceptibility to essential hypertension, and can cause renal tubular dysgenesis, a severe disorder of renal tubular development. Defects in this gene have also been associated with non-familial structural atrial fibrillation, and inf…
ENSG00000135821	ENSMUSG00000026473	Mutations in this gene are associated with congenital glutamine deficiency, and overexpression of this gene was observed in some primary liver cancer samples.
ENSG00000135940	ENSMUSG00000061518	unrelated
ENSG00000136193	ENSMUSG00000019124	unrelated
ENSG00000136541	ENSMUSG00000026830	unknowm
ENSG00000138029	ENSMUSG00000059447	Mutations in this gene result in trifunctional protein deficiency.
ENSG00000140403	ENSMUSG00000032285	unknowm
ENSG00000140688	ENSMUSG00000030780	unrelated
ENSG00000141965	ENSMUSG00000078157	unknowm
ENSG00000142168	ENSMUSG00000022982	Mutations in this gene have been implicated as causes of familial amyotrophic lateral sclerosis.
ENSG00000143612	ENSMUSG00000027942	unknowm
ENSG00000143753	ENSMUSG00000038768	unrelated
ENSG00000145337	ENSMUSG00000043162	unrelated
ENSG00000145675	ENSMUSG00000041417	mutation in this gene has been associated with insulin resistance.
ENSG00000146433	ENSMUSG00000079729	unrelated
ENSG00000146433	ENSMUSG00000079731	unrelated
ENSG00000147123	ENSMUSG00000061633	Mutations in the human gene are associated with linear skin defects with multiple congenital anomalies 3 and mitochondrial complex I deficiency.
ENSG00000147588	ENSMUSG00000052468	A defect in this gene was shown to be a cause of dominant demyelinating CMT neuropathy
ENSG00000149182	ENSMUSG00000027255	unknowm
ENSG00000152137	ENSMUSG00000041548	The expression of this gene in induced by estrogen in estrogen receptor-positive breast cancer cells, and this protein also functions as a chaperone in association with Bag3, a stimulator of macroautophagy. Thus, this gene appears to be involved in regulation of cell proliferation, apoptosis, and carcinogenesis, and mutations in this gene have been associated with different neuromuscular diseases…
ENSG00000152234	ENSMUSG00000025428	unrelated
ENSG00000152642	ENSMUSG00000038165	Defects in this gene are a cause of Brugada syndrome type 2 (BRS2) as well as sudden infant death syndrome (SIDS).
ENSG00000157693	ENSMUSG00000045917	unknowm
ENSG00000160781	ENSMUSG00000078691	unknowm
ENSG00000160973	ENSMUSG00000033837	unrelated
ENSG00000162817	ENSMUSG00000039349	unknowm
ENSG00000163536	ENSMUSG00000027834	Mutations in this gene result in familial encephalopathy with neuroserpin inclusion bodies (FENIB), which is a dominantly inherited form of familial encephalopathy and epilepsy characterized by the accumulation of mutant neuroserpin polymers.
ENSG00000164089	ENSMUSG00000019232	unknowm
ENSG00000164125	ENSMUSG00000027955	unknowm
ENSG00000165502	ENSMUSG00000079435	unrelated
ENSG00000167191	ENSMUSG00000008734	The encoded protein may modulate insulin secretion and increased protein expression is associated with type 2 diabetes.
ENSG00000167778	ENSMUSG00000036966	unknowm
ENSG00000167863	ENSMUSG00000061187	unrelated
ENSG00000167863	ENSMUSG00000061992	unrelated
ENSG00000168214	ENSMUSG00000039191	unrelated
ENSG00000168385	ENSMUSG00000026276	unknowm
ENSG00000170525	ENSMUSG00000026773	It functions as a regulator of cyclin-dependent kinase 1, linking glucose metabolism to cell proliferation and survival in tumor cells.
ENSG00000171714	ENSMUSG00000055489	Mutations in this gene have been associated with gnathodiaphyseal dysplasia.
ENSG00000172508	ENSMUSG00000075289	unrelated
ENSG00000172824	ENSMUSG00000060560	This gene, also called CES6, encodes a secreted enzyme, and may play a role in the detoxification of drugs and xenobiotics in neural and other tissues of the body and in the cerebrospinal fluid.
ENSG00000172831	ENSMUSG00000050097	unrelated
ENSG00000172831	ENSMUSG00000031886	unrelated
ENSG00000172831	ENSMUSG00000031877	unrelated
ENSG00000173726	ENSMUSG00000058779	unknowm
ENSG00000174080	ENSMUSG00000083282	unrelated
ENSG00000175130	ENSMUSG00000047945	unrelated
ENSG00000177453	ENSMUSG00000079833	unknowm
ENSG00000177453	ENSMUSG00000079302	unknowm
ENSG00000177700	ENSMUSG00000038489	unrelated
ENSG00000178913	ENSMUSG00000051316	unrelated
ENSG00000180155	ENSMUSG00000075605	This gene may also play a role in the pathogenesis of psoriasis vulgaris.
ENSG00000184144	ENSMUSG00000053024	A mutation in this gene may be associated with adult myoclonic epilepsy.
ENSG00000185236	ENSMUSG00000077450	unrelated
ENSG00000185274	ENSMUSG00000034040	This gene is located centromeric to the common deleted region in Williams-Beuren syndrome (WBS), a multisystem developmental disorder caused by the deletion of contiguous genes at 7q11.23.
ENSG00000186010	ENSMUSG00000048967	The protein binds the signal transducers and activators of transcription 3 (STAT3) transcription factor, and can function as a tumor suppressor.
ENSG00000196419	ENSMUSG00000022471	High levels of autoantibodies to p70 and p80 have been found in some patients with systemic lupus erythematosus.
ENSG00000196465	ENSMUSG00000039824	unrelated
ENSG00000196531	ENSMUSG00000061315	This protein is an IgE autoantigen in atopic dermatitis patients.
ENSG00000198677	ENSMUSG00000033991	Mutations in this gene are associated with trichohepatoenteric syndrome.
ENSG00000203618	ENSMUSG00000050761	Mutations in the GPIb beta subunit have been associated with Bernard-Soulier syndrome, velocardiofacial syndrome and giant platelet disorder.
ENSG00000204128	ENSMUSG00000026227	unknowm
ENSG00000214216	ENSMUSG00000051777	unknowm
ENSG00000221983	ENSMUSG00000058777	unrelated
ENSG00000244274	ENSMUSG00000017734	unknowm
ENSG00000244687	ENSMUSG00000078923	The protein encoded by this gene is located in the nucleus and can cause transcriptional activation of the human FOS proto-oncogene.
